# Supplementary material for: The association between gut microbiome and PCOS: evidence from meta-analysis and two-sample mendelian randomization
Source: Front Microbiol. 2023 Jul 24;14:1203902. doi: 10.3389/fmicb.2023.1203902 (PMC10405626; doi:10.3389/fmicb.2023.1203902)
Supplement: Supplementary file 1 [file Table_1.XLSX]

## Sheet: Supplementary Table1
Supplementary Table1: Characteristics of the genetic IVs used in TSMR analysis between gut microbiota and PCOS
SNP	other_allele.exposure	effect_allele.exposure	beta.exposure	se.exposure	exposure	pval.exposure	F
rs182549	T	C	0.111489	0.012066	class.Actinobacteria.id.419	2.46551e-20	85.3772
rs6660520	G	A	0.0711483	0.0134495	class.Actinobacteria.id.419	1.22306e-07	27.9843
rs8047955	G	A	0.0575815	0.0116762	class.Actinobacteria.id.419	8.15902e-07	24.3199
rs7322849	C	T	0.0944467	0.0192976	class.Actinobacteria.id.419	9.86966e-07	23.9534
rs72767435	C	T	-0.126352	0.0273626	class.Actinobacteria.id.419	3.88024e-06	21.3231
rs134366	A	G	0.111877	0.023501	class.Actinobacteria.id.419	1.93106e-06	22.6624
rs10841473	C	G	-0.0583765	0.0123353	class.Actinobacteria.id.419	2.21814e-06	22.3962
rs11745923	T	G	0.0563759	0.0115529	class.Actinobacteria.id.419	1.06194e-06	23.8124
rs1515761	C	T	0.0762317	0.0169884	class.Actinobacteria.id.419	7.21379e-06	20.1357
rs12899991	T	A	0.0719923	0.0154661	class.Actinobacteria.id.419	3.24226e-06	21.6676
rs12049045	G	A	0.0510452	0.0114325	class.Actinobacteria.id.419	8.00969e-06	19.9356
rs1376754	A	G	0.0509242	0.0112503	class.Actinobacteria.id.419	5.9976e-06	20.489
rs11655079	C	T	-0.0560674	0.0124286	class.Actinobacteria.id.419	6.44686e-06	20.3507
rs6893855	A	C	-0.0771441	0.0173568	class.Actinobacteria.id.419	8.80558e-06	19.7545
rs80083040	G	T	0.155784	0.0348017	class.Actinobacteria.id.419	7.59363e-06	20.0376
rs961091	A	G	0.0501255	0.011255	class.Actinobacteria.id.419	8.443e-06	19.8348
rs4945008	G	A	0.0540741	0.0121393	class.Actinobacteria.id.419	8.41098e-06	19.8421
rs857444	T	C	0.0509553	0.011539	class.Actinobacteria.id.419	1.00591e-05	19.5002
rs9813022	G	A	-0.0751277	0.0153867	class.Alphaproteobacteria.id.2379	1.04667e-06	23.8403
rs76784716	G	A	0.133271	0.0267738	class.Alphaproteobacteria.id.2379	6.43499e-07	24.7773
rs140912403	T	C	-0.160677	0.0317708	class.Alphaproteobacteria.id.2379	4.25031e-07	25.5772
rs34569731	G	A	0.0705145	0.0157564	class.Alphaproteobacteria.id.2379	7.6305e-06	20.0283
rs10803434	T	A	-0.0692742	0.0148866	class.Alphaproteobacteria.id.2379	3.26423e-06	21.6546
rs55876211	T	C	-0.080811	0.0184159	class.Alphaproteobacteria.id.2379	1.14345e-05	19.2554
rs7960664	A	G	0.0969489	0.0215149	class.Alphaproteobacteria.id.2379	6.60182e-06	20.3053
rs17061716	C	G	0.0927341	0.0207569	class.Alphaproteobacteria.id.2379	7.90928e-06	19.9597
rs12977163	C	G	0.0690234	0.0153829	class.Alphaproteobacteria.id.2379	7.22263e-06	20.1333
rs62285697	T	C	0.0805256	0.0180912	class.Alphaproteobacteria.id.2379	8.54317e-06	19.8123
rs2952251	G	A	-0.0598868	0.0123903	class.Bacilli.id.1673	1.3424e-06	23.3615
rs77558518	G	A	-0.107255	0.0222879	class.Bacilli.id.1673	1.49242e-06	23.1577
rs57872228	T	C	-0.0714773	0.0146647	class.Bacilli.id.1673	1.093e-06	23.7569
rs35344081	A	G	0.0619529	0.0127066	class.Bacilli.id.1673	1.08462e-06	23.7718
rs78938557	C	T	0.108007	0.0232858	class.Bacilli.id.1673	3.51224e-06	21.5142
rs11730038	A	G	-0.0630747	0.0128717	class.Bacilli.id.1673	9.57165e-07	24.0124
rs76717940	A	T	0.156331	0.0325945	class.Bacilli.id.1673	1.61666e-06	23.004
rs1962325	G	C	0.0554219	0.0114789	class.Bacilli.id.1673	1.37814e-06	23.3109
rs74352383	A	T	-0.104496	0.0217083	class.Bacilli.id.1673	1.48218e-06	23.171
rs9581006	T	C	0.225309	0.0467697	class.Bacilli.id.1673	1.4543e-06	23.2075
rs11110282	G	A	-0.101189	0.0217379	class.Bacilli.id.1673	3.24019e-06	21.6688
rs4028634	C	T	0.0520614	0.0109842	class.Bacilli.id.1673	2.14056e-06	22.4646
rs694949	G	A	-0.081146	0.0180042	class.Bacilli.id.1673	6.57345e-06	20.3135
rs12797734	C	T	0.0572158	0.0126793	class.Bacilli.id.1673	6.40571e-06	20.363
rs28564647	G	T	-0.0613034	0.0137579	class.Bacilli.id.1673	8.35522e-06	19.8548
rs10034695	T	C	-0.104434	0.0247882	class.Bacilli.id.1673	2.51938e-05	17.7498
rs4459992	C	T	0.0535854	0.0116362	class.Bacilli.id.1673	4.12332e-06	21.2066
rs34989881	G	A	0.111056	0.0246039	class.Bacilli.id.1673	6.36907e-06	20.374
rs111552159	G	C	0.128032	0.0286921	class.Bacilli.id.1673	8.10996e-06	19.9118
rs13068444	G	A	0.0601035	0.0136407	class.Bacilli.id.1673	1.05214e-05	19.4144
rs1595463	A	C	0.0476864	0.0108547	class.Bacilli.id.1673	1.1172e-05	19.2998
rs74663707	T	C	0.0979154	0.0224074	class.Bacilli.id.1673	1.24368e-05	19.095
rs55773148	A	G	-0.121514	0.0236759	class.Bacteroidia.id.912	2.8611e-07	26.3413
rs73846128	G	A	-0.0648523	0.013349	class.Bacteroidia.id.912	1.18451e-06	23.6022
rs12938514	G	A	-0.199979	0.0416024	class.Bacteroidia.id.912	1.53276e-06	23.1064
rs111845179	C	T	0.102648	0.0213843	class.Bacteroidia.id.912	1.58545e-06	23.0415
rs2032750	C	T	-0.0508393	0.0106807	class.Bacteroidia.id.912	1.93683e-06	22.6567
rs7546249	A	T	-0.0567113	0.0118386	class.Bacteroidia.id.912	1.66472e-06	22.9477
rs929878	T	C	-0.0548532	0.012153	class.Bacteroidia.id.912	6.37455e-06	20.3723
rs13291434	C	T	0.0694656	0.0149789	class.Bacteroidia.id.912	3.52569e-06	21.5068
rs17343978	C	A	-0.0552057	0.0120278	class.Bacteroidia.id.912	4.43558e-06	21.0668
rs72706335	C	T	-0.22241	0.0493458	class.Bacteroidia.id.912	6.56994e-06	20.3145
rs11146701	G	A	0.0473596	0.010541	class.Bacteroidia.id.912	7.02616e-06	20.1861
rs62531359	G	T	0.0655728	0.0149891	class.Bacteroidia.id.912	1.21593e-05	19.1381
rs1505366	G	T	-0.107337	0.0241244	class.Bacteroidia.id.912	8.61467e-06	19.7964
rs79585701	C	A	0.0646823	0.0149628	class.Bacteroidia.id.912	1.54014e-05	18.6872
rs4916508	A	G	-0.0466729	0.0105312	class.Bacteroidia.id.912	9.34266e-06	19.6413
rs62575403	T	C	0.140055	0.0311128	class.Bacteroidia.id.912	6.74706e-06	20.2636
rs4033856	T	C	0.0832423	0.0167237	class.Betaproteobacteria.id.2867	6.44076e-07	24.7756
rs2367850	C	G	0.064006	0.0130374	class.Betaproteobacteria.id.2867	9.1356e-07	24.1022
rs12467854	C	G	0.0641363	0.0131766	class.Betaproteobacteria.id.2867	1.13061e-06	23.6918
rs6087811	G	T	-0.0978177	0.0198522	class.Betaproteobacteria.id.2867	8.3374e-07	24.2783
rs62395635	C	T	0.109741	0.0236	class.Betaproteobacteria.id.2867	3.31881e-06	21.6228
rs2613606	T	C	-0.0513106	0.0109091	class.Betaproteobacteria.id.2867	2.55782e-06	22.1226
rs1928341	G	A	0.0525581	0.0110408	class.Betaproteobacteria.id.2867	1.93249e-06	22.661
rs72747231	G	C	-0.137281	0.0290338	class.Betaproteobacteria.id.2867	2.26396e-06	22.3569
rs11128180	G	A	0.0592944	0.0128769	class.Betaproteobacteria.id.2867	4.13054e-06	21.2033
rs2321387	A	G	-0.0494596	0.0109424	class.Betaproteobacteria.id.2867	6.18402e-06	20.4304
rs1511453	G	A	0.0923492	0.0199158	class.Betaproteobacteria.id.2867	3.53541e-06	21.5016
rs9964679	G	A	0.052911	0.0114866	class.Betaproteobacteria.id.2867	4.09838e-06	21.2183
rs56386628	T	C	-0.0622252	0.0135688	class.Betaproteobacteria.id.2867	4.52006e-06	21.0306
rs320161	G	A	0.0572286	0.01262	class.Betaproteobacteria.id.2867	5.7668e-06	20.5641
rs75242906	T	C	-0.121083	0.028075	class.Betaproteobacteria.id.2867	1.61162e-05	18.6007
rs6815608	C	T	0.103803	0.0210883	class.Clostridia.id.1859	8.55279e-07	24.2292
rs112334273	A	G	0.0641008	0.0127404	class.Clostridia.id.1859	4.87124e-07	25.3141
rs6814436	C	T	0.0739995	0.0150815	class.Clostridia.id.1859	9.26524e-07	24.0751
rs72915163	C	T	-0.0581025	0.0120557	class.Clostridia.id.1859	1.43928e-06	23.2275
rs2273429	G	A	-0.0724037	0.0153105	class.Clostridia.id.1859	2.25599e-06	22.3637
rs10774377	G	A	0.052659	0.0113858	class.Clostridia.id.1859	3.74674e-06	21.3902
rs13179700	C	T	0.0511937	0.0109569	class.Clostridia.id.1859	2.97858e-06	21.8303
rs6934062	C	G	0.0524406	0.0116115	class.Clostridia.id.1859	6.29454e-06	20.3965
rs1842454	A	G	-0.0547202	0.0127338	class.Clostridia.id.1859	1.72945e-05	18.4662
rs3792064	A	G	0.0795651	0.0182521	class.Clostridia.id.1859	1.30522e-05	19.0029
rs76767978	A	G	0.0698882	0.0156319	class.Clostridia.id.1859	7.78988e-06	19.9888
rs13105690	C	T	-0.0529097	0.011818	class.Clostridia.id.1859	7.56812e-06	20.044
rs76860606	G	C	0.0947036	0.0225117	class.Clostridia.id.1859	2.58937e-05	17.6977
rs72738886	C	T	0.086617	0.0190393	class.Clostridia.id.1859	5.38028e-06	20.6969
rs6126494	T	G	-0.0969353	0.0211699	class.Clostridia.id.1859	4.67378e-06	20.9665
rs6797343	T	G	0.0592279	0.0134556	class.Clostridia.id.1859	1.07397e-05	19.3751
rs13421739	G	C	0.0888472	0.0179655	class.Clostridia.id.1859	7.59717e-07	24.4574
rs719099	G	A	0.0778402	0.0155815	class.Coriobacteriia.id.809	5.86301e-07	24.9568
rs240104	C	T	-0.0603429	0.0126849	class.Coriobacteriia.id.809	1.96432e-06	22.6296
rs11250875	C	T	0.06075	0.0130939	class.Coriobacteriia.id.809	3.49139e-06	21.5256
rs34739816	T	G	0.0965017	0.0207666	class.Coriobacteriia.id.809	3.36847e-06	21.5943
rs76779974	G	C	0.0774888	0.0171877	class.Coriobacteriia.id.809	6.53222e-06	20.3256
rs80046645	G	C	0.25584	0.0561995	class.Coriobacteriia.id.809	5.30506e-06	20.7239
rs1816223	G	A	-0.0586265	0.0129006	class.Coriobacteriia.id.809	5.50697e-06	20.6523
rs67561917	G	A	-0.0714367	0.0154113	class.Coriobacteriia.id.809	3.56362e-06	21.4863
rs3025411	G	A	0.0926543	0.0209468	class.Coriobacteriia.id.809	9.71963e-06	19.5657
rs11656361	C	A	0.0773006	0.017553	class.Coriobacteriia.id.809	1.06348e-05	19.3939
rs1397793	A	G	-0.0498855	0.0112446	class.Coriobacteriia.id.809	9.14851e-06	19.6815
rs11073596	G	T	0.0510212	0.0114339	class.Coriobacteriia.id.809	8.10966e-06	19.9118
rs2442778	A	G	-0.116408	0.0258545	class.Coriobacteriia.id.809	6.71785e-06	20.2719
rs62448869	A	T	-0.0486059	0.0108982	class.Coriobacteriia.id.809	8.19673e-06	19.8914
rs13307134	T	C	0.0565686	0.0126265	class.Coriobacteriia.id.809	7.45877e-06	20.0718
rs12974142	A	G	0.0789796	0.0177205	class.Coriobacteriia.id.809	8.3127e-06	19.8646
rs8010111	A	G	-0.103377	0.0229286	class.Coriobacteriia.id.809	6.52454e-06	20.3278
rs6058181	T	C	0.0825716	0.0165958	class.Deltaproteobacteria.id.3087	6.50983e-07	24.755
rs4506934	T	C	-0.0936514	0.02012	class.Deltaproteobacteria.id.3087	3.24559e-06	21.6656
rs17791387	G	A	-0.0735881	0.0154246	class.Deltaproteobacteria.id.3087	1.83476e-06	22.7607
rs2838334	A	G	0.0561722	0.0124124	class.Deltaproteobacteria.id.3087	6.02556e-06	20.4801
rs9928243	A	C	-0.0538457	0.0117718	class.Deltaproteobacteria.id.3087	4.78201e-06	20.9227
rs11599763	C	T	-0.0544219	0.0117397	class.Deltaproteobacteria.id.3087	3.55681e-06	21.49
rs112381107	T	C	0.206594	0.0456908	class.Deltaproteobacteria.id.3087	6.13829e-06	20.4446
rs17084793	A	G	-0.0710762	0.015953	class.Deltaproteobacteria.id.3087	8.37583e-06	19.8501
rs2692012	G	A	0.110335	0.0253336	class.Deltaproteobacteria.id.3087	1.32895e-05	18.9685
rs62020470	G	A	-0.0585411	0.0129358	class.Deltaproteobacteria.id.3087	6.02539e-06	20.4801
rs16851319	C	G	-0.0705516	0.0150849	class.Deltaproteobacteria.id.3087	2.9117e-06	21.8739
rs7936267	G	A	-0.0560975	0.0123206	class.Deltaproteobacteria.id.3087	5.28528e-06	20.731
rs3935584	T	C	-0.0523485	0.011566	class.Deltaproteobacteria.id.3087	6.00971e-06	20.4851
rs55744759	G	A	-0.0779693	0.0170738	class.Deltaproteobacteria.id.3087	4.95709e-06	20.8538
rs62504403	T	C	0.0681159	0.0127883	class.Erysipelotrichia.id.2147	1.00175e-07	28.3706
rs7234058	C	T	-0.0945759	0.0194091	class.Erysipelotrichia.id.2147	1.10047e-06	23.7438
rs17530232	G	A	0.10305	0.0224648	class.Erysipelotrichia.id.2147	4.49263e-06	21.0423
rs2300774	A	G	0.0524152	0.0106784	class.Erysipelotrichia.id.2147	9.17592e-07	24.0937
rs35161940	C	T	-0.0806041	0.0167641	class.Erysipelotrichia.id.2147	1.52343e-06	23.1182
rs10781552	T	C	-0.0552212	0.0116074	class.Erysipelotrichia.id.2147	1.96096e-06	22.6329
rs8003149	T	C	0.0538798	0.0116888	class.Erysipelotrichia.id.2147	4.03592e-06	21.2477
rs4078432	T	C	-0.0608929	0.0133764	class.Erysipelotrichia.id.2147	5.30679e-06	20.7232
rs56970041	G	T	0.0724144	0.0164471	class.Erysipelotrichia.id.2147	1.06823e-05	19.3854
rs921306	C	T	0.0493866	0.0109127	class.Erysipelotrichia.id.2147	6.02189e-06	20.4812
rs7826267	G	T	-0.0839071	0.0199131	class.Erysipelotrichia.id.2147	2.51256e-05	17.755
rs1884466	T	C	-0.0475363	0.0106939	class.Erysipelotrichia.id.2147	8.78103e-06	19.7598
rs290833	G	T	-0.0497374	0.0111376	class.Erysipelotrichia.id.2147	7.9808e-06	19.9425
rs6706173	C	A	0.074251	0.0146392	class.Gammaproteobacteria.id.3303	3.93547e-07	25.7257
rs11181912	A	G	-0.0579153	0.0118796	class.Gammaproteobacteria.id.3303	1.08714e-06	23.7673
rs79795896	G	A	-0.15921	0.0351373	class.Gammaproteobacteria.id.3303	5.86832e-06	20.5307
rs2234691	C	T	0.0762905	0.0171962	class.Gammaproteobacteria.id.3303	9.14426e-06	19.6823
rs6469506	A	T	0.0541424	0.0116333	class.Gammaproteobacteria.id.3303	3.2542e-06	21.6605
rs12404135	G	A	-0.0788843	0.0172415	class.Gammaproteobacteria.id.3303	4.75642e-06	20.9329
rs9973122	A	T	0.0740614	0.0162596	class.Gammaproteobacteria.id.3303	5.24048e-06	20.7473
rs9494710	T	C	-0.0549673	0.0120924	class.Gammaproteobacteria.id.3303	5.47778e-06	20.6625
rs75101789	T	C	0.0729012	0.0163003	class.Gammaproteobacteria.id.3303	7.73476e-06	20.0023
rs2825714	G	A	-0.13741	0.0289246	class.Lentisphaeria.id.2250	2.02778e-06	22.5685
rs17114848	A	G	0.152377	0.0324332	class.Lentisphaeria.id.2250	2.62487e-06	22.0729
rs77599476	G	A	0.230292	0.0480168	class.Lentisphaeria.id.2250	1.61812e-06	23.0022
rs11770843	T	C	0.109431	0.0234879	class.Lentisphaeria.id.2250	3.17698e-06	21.7066
rs72640280	G	A	0.220207	0.0486196	class.Lentisphaeria.id.2250	5.92141e-06	20.5134
rs62570196	T	C	-0.21635	0.0439866	class.Lentisphaeria.id.2250	8.71847e-07	24.1922
rs2731834	G	C	0.109438	0.023693	class.Lentisphaeria.id.2250	3.85603e-06	21.3351
rs2031282	G	A	0.122369	0.0270329	class.Lentisphaeria.id.2250	5.99274e-06	20.4905
rs1002941	A	G	0.105025	0.0233484	class.Lentisphaeria.id.2250	6.85439e-06	20.2334
rs73113483	A	T	-0.131217	0.0288713	class.Lentisphaeria.id.2250	5.4963e-06	20.6561
rs9864379	C	T	-0.159735	0.0292553	class.Melainabacteria.id.1589	4.76077e-08	29.8118
rs11150282	C	T	0.0989487	0.0196972	class.Melainabacteria.id.1589	5.07376e-07	25.2356
rs16851659	C	G	-0.0896103	0.0186432	class.Melainabacteria.id.1589	1.53528e-06	23.1033
rs73074665	T	A	0.166216	0.0355728	class.Melainabacteria.id.1589	2.97475e-06	21.8328
rs4129395	A	G	0.0896187	0.0185106	class.Melainabacteria.id.1589	1.28873e-06	23.44
rs79790072	C	T	0.226722	0.0487841	class.Melainabacteria.id.1589	3.36052e-06	21.5989
rs10738747	A	G	0.0814624	0.0184409	class.Melainabacteria.id.1589	9.98586e-06	19.5141
rs1221147	A	T	0.123968	0.0278958	class.Melainabacteria.id.1589	8.83169e-06	19.7488
rs113884518	C	T	-0.205352	0.0454982	class.Melainabacteria.id.1589	6.37947e-06	20.3708
rs789069	C	A	-0.103539	0.0234287	class.Melainabacteria.id.1589	9.90038e-06	19.5305
rs367480	A	G	-0.083758	0.0185796	class.Melainabacteria.id.1589	6.54217e-06	20.3226
rs28678345	C	T	0.214848	0.0470878	class.Melainabacteria.id.1589	5.04954e-06	20.8184
rs10148250	A	G	0.0861928	0.0193381	class.Melainabacteria.id.1589	8.30538e-06	19.8662
rs10202904	G	T	-0.121754	0.0235357	class.Methanobacteria.id.119	2.30182e-07	26.7615
rs73457410	G	A	0.21534	0.0436695	class.Methanobacteria.id.119	8.17584e-07	24.316
rs62241835	T	G	-0.203385	0.0417931	class.Methanobacteria.id.119	1.13601e-06	23.6827
rs894996	A	C	0.216999	0.0449076	class.Methanobacteria.id.119	1.35081e-06	23.3495
rs75208022	T	C	-0.227245	0.048763	class.Methanobacteria.id.119	3.15922e-06	21.7173
rs12825290	G	C	-0.216781	0.0493496	class.Methanobacteria.id.119	1.11921e-05	19.2963
rs56131665	A	G	0.178661	0.039298	class.Methanobacteria.id.119	5.45921e-06	20.669
rs11018665	T	A	0.111465	0.0250516	class.Methanobacteria.id.119	8.6096e-06	19.7975
rs4257531	A	G	0.164498	0.0364959	class.Methanobacteria.id.119	6.56556e-06	20.3158
rs6508769	C	T	0.153519	0.0344519	class.Methanobacteria.id.119	8.34848e-06	19.8564
rs73068003	T	G	-0.15814	0.0351803	class.Methanobacteria.id.119	6.95248e-06	20.2063
rs10424197	A	G	-0.111274	0.0247517	class.Methanobacteria.id.119	6.9367e-06	20.2106
rs74603314	C	T	0.221639	0.0462918	class.Mollicutes.id.3920	1.68555e-06	22.9238
rs10108398	A	G	0.0769142	0.0153953	class.Mollicutes.id.3920	5.8543e-07	24.9596
rs67374027	T	A	0.0752392	0.0154766	class.Mollicutes.id.3920	1.16517e-06	23.6339
rs72901605	C	T	-0.0841852	0.0178119	class.Mollicutes.id.3920	2.286e-06	22.3383
rs3768491	G	A	-0.0681052	0.0149061	class.Mollicutes.id.3920	4.90185e-06	20.8753
rs17214486	A	C	0.06099	0.0135623	class.Mollicutes.id.3920	6.89079e-06	20.2233
rs12566890	G	T	-0.101147	0.0230978	class.Mollicutes.id.3920	1.19186e-05	19.1763
rs78169027	G	A	-0.108283	0.0237289	class.Mollicutes.id.3920	5.03478e-06	20.824
rs4885016	C	T	-0.0819606	0.0181628	class.Mollicutes.id.3920	6.40508e-06	20.3632
rs28537087	A	G	0.0820873	0.0188312	class.Mollicutes.id.3920	1.30588e-05	19.0019
rs2464826	C	A	0.0944239	0.0211806	class.Mollicutes.id.3920	8.27141e-06	19.8741
rs6043847	C	T	-0.114937	0.0248606	class.Mollicutes.id.3920	3.77745e-06	21.3746
rs1643968	C	T	-0.0565284	0.0112298	class.Negativicutes.id.2164	4.80887e-07	25.339
rs60274479	C	T	-0.0659623	0.0134137	class.Negativicutes.id.2164	8.76408e-07	24.1822
rs13086907	A	G	0.0625312	0.0131735	class.Negativicutes.id.2164	2.06721e-06	22.5315
rs73232831	A	G	-0.151829	0.0314932	class.Negativicutes.id.2164	1.42835e-06	23.2421
rs71405394	A	G	-0.114178	0.02405	class.Negativicutes.id.2164	2.05919e-06	22.539
rs61249479	C	A	0.0777075	0.0168628	class.Negativicutes.id.2164	4.06137e-06	21.2357
rs1447205	C	G	-0.0502053	0.0108382	class.Negativicutes.id.2164	3.61703e-06	21.4578
rs4722181	G	T	0.0501306	0.0105798	class.Negativicutes.id.2164	2.15486e-06	22.4518
rs9423647	A	G	0.047817	0.0105282	class.Negativicutes.id.2164	5.57748e-06	20.628
rs2834062	G	A	0.0489057	0.0108842	class.Negativicutes.id.2164	7.01313e-06	20.1897
rs10787507	C	G	-0.0545098	0.0127038	class.Negativicutes.id.2164	1.78006e-05	18.4112
rs1649999	G	A	0.0748989	0.0166458	class.Negativicutes.id.2164	6.809e-06	20.2462
rs1135612	A	G	0.0529785	0.0119177	class.Negativicutes.id.2164	8.77389e-06	19.7614
rs11729256	C	T	0.0749798	0.0150177	class.Verrucomicrobiae.id.4029	5.95195e-07	24.9277
rs4936098	G	A	0.0648843	0.0135928	class.Verrucomicrobiae.id.4029	1.81119e-06	22.7856
rs9349825	G	A	-0.0704036	0.0147128	class.Verrucomicrobiae.id.4029	1.70821e-06	22.8981
rs74542928	C	T	0.112164	0.0236422	class.Verrucomicrobiae.id.4029	2.09314e-06	22.5076
rs2602429	T	C	0.0746844	0.0156194	class.Verrucomicrobiae.id.4029	1.73987e-06	22.8628
rs4242783	A	G	0.0689292	0.0147693	class.Verrucomicrobiae.id.4029	3.05538e-06	21.7815
rs11184341	C	G	0.0655342	0.0142231	class.Verrucomicrobiae.id.4029	4.07351e-06	21.2299
rs61779207	A	G	-0.0758309	0.0167762	class.Verrucomicrobiae.id.4029	6.1794e-06	20.4318
rs117107102	G	A	0.204683	0.0431573	class.Verrucomicrobiae.id.4029	2.10865e-06	22.4934
rs12908520	A	G	0.0618926	0.0130946	class.Verrucomicrobiae.id.4029	2.28353e-06	22.3404
rs111862613	C	T	0.090699	0.0196746	class.Verrucomicrobiae.id.4029	4.02761e-06	21.2517
rs941682	A	G	-0.0631436	0.0143767	class.Verrucomicrobiae.id.4029	1.12278e-05	19.2902
rs35011108	G	A	0.241546	0.0503803	order.Actinomycetales.id.420	1.63121e-06	22.9868
rs2889192	T	G	0.0884052	0.0194997	order.Actinomycetales.id.420	5.79669e-06	20.5542
rs34583783	T	G	0.123688	0.0264254	order.Actinomycetales.id.420	2.85975e-06	21.9084
rs4073240	A	G	0.074973	0.0164672	order.Actinomycetales.id.420	5.29178e-06	20.7287
rs58484246	C	T	0.075828	0.0168997	order.Actinomycetales.id.420	7.22505e-06	20.1327
rs74887130	G	C	-0.192166	0.0358817	order.Bacillales.id.1674	8.53035e-08	28.6818
rs4617108	G	A	0.248861	0.0525929	order.Bacillales.id.1674	2.22499e-06	22.3903
rs62640857	G	A	0.148238	0.0326455	order.Bacillales.id.1674	5.60341e-06	20.6191
rs1287018	A	G	0.141125	0.0319309	order.Bacillales.id.1674	9.88373e-06	19.5338
rs10410917	C	T	0.11471	0.0250025	order.Bacillales.id.1674	4.47612e-06	21.0493
rs74420793	G	A	-0.164413	0.0353763	order.Bacillales.id.1674	3.35911e-06	21.5997
rs11034576	G	A	0.205765	0.0453311	order.Bacillales.id.1674	5.64821e-06	20.6039
rs10233278	C	T	-0.116319	0.0248527	order.Bacillales.id.1674	2.86432e-06	21.9054
rs11207728	A	G	-0.14455	0.0316912	order.Bacillales.id.1674	5.08585e-06	20.8047
rs11844714	G	A	-0.143245	0.0320272	order.Bacillales.id.1674	7.72681e-06	20.0043
rs12522021	A	T	0.174339	0.0400515	order.Bacillales.id.1674	1.34369e-05	18.9474
rs55773148	A	G	-0.121514	0.0236759	order.Bacteroidales.id.913	2.8611e-07	26.3413
rs73846128	G	A	-0.0648523	0.013349	order.Bacteroidales.id.913	1.18451e-06	23.6022
rs12938514	G	A	-0.199979	0.0416024	order.Bacteroidales.id.913	1.53276e-06	23.1064
rs111845179	C	T	0.102648	0.0213843	order.Bacteroidales.id.913	1.58545e-06	23.0415
rs2032750	C	T	-0.0508393	0.0106807	order.Bacteroidales.id.913	1.93683e-06	22.6567
rs7546249	A	T	-0.0567113	0.0118386	order.Bacteroidales.id.913	1.66472e-06	22.9477
rs929878	T	C	-0.0548532	0.012153	order.Bacteroidales.id.913	6.37455e-06	20.3723
rs13291434	C	T	0.0694656	0.0149789	order.Bacteroidales.id.913	3.52569e-06	21.5068
rs17343978	C	A	-0.0552057	0.0120278	order.Bacteroidales.id.913	4.43558e-06	21.0668
rs72706335	C	T	-0.22241	0.0493458	order.Bacteroidales.id.913	6.56994e-06	20.3145
rs11146701	G	A	0.0473596	0.010541	order.Bacteroidales.id.913	7.02616e-06	20.1861
rs62531359	G	T	0.0655728	0.0149891	order.Bacteroidales.id.913	1.21593e-05	19.1381
rs1505366	G	T	-0.107337	0.0241244	order.Bacteroidales.id.913	8.61467e-06	19.7964
rs79585701	C	A	0.0646823	0.0149628	order.Bacteroidales.id.913	1.54014e-05	18.6872
rs4916508	A	G	-0.0466729	0.0105312	order.Bacteroidales.id.913	9.34266e-06	19.6413
rs62575403	T	C	0.140055	0.0311128	order.Bacteroidales.id.913	6.74706e-06	20.2636
rs182549	T	C	0.11707	0.0126703	order.Bifidobacteriales.id.432	2.47237e-20	85.3717
rs7322849	C	T	0.110676	0.0200996	order.Bifidobacteriales.id.432	3.66295e-08	30.3202
rs76671854	G	C	-0.0892981	0.0183177	order.Bifidobacteriales.id.432	1.08827e-06	23.7653
rs4957061	C	T	0.0569873	0.0116907	order.Bifidobacteriales.id.432	1.09047e-06	23.7614
rs10841473	C	G	-0.0613031	0.0128844	order.Bifidobacteriales.id.432	1.95601e-06	22.6378
rs4567981	A	T	0.0577763	0.0117388	order.Bifidobacteriales.id.432	8.57486e-07	24.2242
rs13020688	A	G	0.0584045	0.0122081	order.Bifidobacteriales.id.432	1.71788e-06	22.8872
rs677208	C	G	0.0728589	0.0164821	order.Bifidobacteriales.id.432	9.84747e-06	19.5408
rs12446429	C	T	0.0810099	0.019073	order.Bifidobacteriales.id.432	2.1631e-05	18.04
rs540489	G	T	-0.0632518	0.013817	order.Bifidobacteriales.id.432	4.69794e-06	20.9567
rs857444	T	C	0.0553965	0.0120669	order.Bifidobacteriales.id.432	4.41617e-06	21.0752
rs10857328	A	T	0.0562	0.0126395	order.Bifidobacteriales.id.432	8.73314e-06	19.7703
rs10831953	A	G	0.0537537	0.0123746	order.Bifidobacteriales.id.432	1.39988e-05	18.8693
rs7174549	T	C	0.0551726	0.0124655	order.Bifidobacteriales.id.432	9.59801e-06	19.5898
rs73797465	G	T	-0.0942612	0.0208421	order.Bifidobacteriales.id.432	6.10764e-06	20.4542
rs10496759	C	G	0.0637133	0.0144305	order.Bifidobacteriales.id.432	1.00926e-05	19.4938
rs55888705	G	A	0.053673	0.0120586	order.Bifidobacteriales.id.432	8.54695e-06	19.8114
rs6899771	G	A	-0.0914312	0.0202604	order.Bifidobacteriales.id.432	6.39735e-06	20.3655
rs62191117	G	A	0.0679995	0.0132471	order.Burkholderiales.id.2874	2.84893e-07	26.3495
rs6087811	G	T	-0.101587	0.0198817	order.Burkholderiales.id.2874	3.22898e-07	26.1077
rs4033856	T	C	0.0833446	0.0167489	order.Burkholderiales.id.2874	6.4872e-07	24.7618
rs2367850	C	G	0.06333	0.0130595	order.Burkholderiales.id.2874	1.23874e-06	23.5161
rs62395635	C	T	0.109911	0.0236375	order.Burkholderiales.id.2874	3.32163e-06	21.6212
rs2321387	A	G	-0.0508514	0.0109588	order.Burkholderiales.id.2874	3.47992e-06	21.5319
rs7638039	C	T	0.0580987	0.012673	order.Burkholderiales.id.2874	4.55217e-06	21.017
rs2613606	T	C	-0.0499561	0.0109264	order.Burkholderiales.id.2874	4.82943e-06	20.9038
rs72747231	G	C	-0.133729	0.0290738	order.Burkholderiales.id.2874	4.23252e-06	21.1566
rs1928341	G	A	0.0507782	0.0110587	order.Burkholderiales.id.2874	4.39649e-06	21.0837
rs9964679	G	A	0.052509	0.011504	order.Burkholderiales.id.2874	5.00849e-06	20.834
rs1511453	G	A	0.0910999	0.0199479	order.Burkholderiales.id.2874	4.95024e-06	20.8564
rs75242906	T	C	-0.120974	0.0281273	order.Burkholderiales.id.2874	1.70058e-05	18.4983
rs6815608	C	T	0.104089	0.0210883	order.Clostridiales.id.1863	7.97965e-07	24.3628
rs112334273	A	G	0.0639383	0.0127404	order.Clostridiales.id.1863	5.2068e-07	25.1857
rs6814436	C	T	0.0741858	0.0150814	order.Clostridiales.id.1863	8.69746e-07	24.1968
rs72915163	C	T	-0.0580246	0.0120558	order.Clostridiales.id.1863	1.48669e-06	23.1651
rs2273429	G	A	-0.0726191	0.0153105	order.Clostridiales.id.1863	2.10488e-06	22.4969
rs10774377	G	A	0.0523003	0.0113859	order.Clostridiales.id.1863	4.36047e-06	21.0995
rs13179700	C	T	0.0510953	0.0109569	order.Clostridiales.id.1863	3.11173e-06	21.7464
rs6934062	C	G	0.0522397	0.0116116	order.Clostridiales.id.1863	6.82946e-06	20.2404
rs3792064	A	G	0.0796705	0.0182521	order.Clostridiales.id.1863	1.27119e-05	19.0533
rs1842454	A	G	-0.0543676	0.012734	order.Clostridiales.id.1863	1.95928e-05	18.2285
rs76767978	A	G	0.0699806	0.0156318	order.Clostridiales.id.1863	7.57706e-06	20.0417
rs13105690	C	T	-0.0527441	0.011818	order.Clostridiales.id.1863	8.08121e-06	19.9186
rs72738886	C	T	0.0865333	0.0190392	order.Clostridiales.id.1863	5.49338e-06	20.6571
rs6126494	T	G	-0.0967501	0.0211699	order.Clostridiales.id.1863	4.87319e-06	20.8865
rs76860606	G	C	0.094122	0.0225117	order.Clostridiales.id.1863	2.90201e-05	17.4809
rs290772	A	G	0.084254	0.0196297	order.Clostridiales.id.1863	1.76941e-05	18.4227
rs6442336	T	C	-0.0547729	0.0124169	order.Clostridiales.id.1863	1.02827e-05	19.4582
rs719099	G	A	0.0778402	0.0155815	order.Coriobacteriales.id.810	5.86301e-07	24.9568
rs240104	C	T	-0.0603429	0.0126849	order.Coriobacteriales.id.810	1.96432e-06	22.6296
rs11250875	C	T	0.06075	0.0130939	order.Coriobacteriales.id.810	3.49139e-06	21.5256
rs34739816	T	G	0.0965017	0.0207666	order.Coriobacteriales.id.810	3.36847e-06	21.5943
rs76779974	G	C	0.0774888	0.0171877	order.Coriobacteriales.id.810	6.53222e-06	20.3256
rs80046645	G	C	0.25584	0.0561995	order.Coriobacteriales.id.810	5.30506e-06	20.7239
rs1816223	G	A	-0.0586265	0.0129006	order.Coriobacteriales.id.810	5.50697e-06	20.6523
rs67561917	G	A	-0.0714367	0.0154113	order.Coriobacteriales.id.810	3.56362e-06	21.4863
rs3025411	G	A	0.0926543	0.0209468	order.Coriobacteriales.id.810	9.71963e-06	19.5657
rs11656361	C	A	0.0773006	0.017553	order.Coriobacteriales.id.810	1.06348e-05	19.3939
rs1397793	A	G	-0.0498855	0.0112446	order.Coriobacteriales.id.810	9.14851e-06	19.6815
rs11073596	G	T	0.0510212	0.0114339	order.Coriobacteriales.id.810	8.10966e-06	19.9118
rs2442778	A	G	-0.116408	0.0258545	order.Coriobacteriales.id.810	6.71785e-06	20.2719
rs62448869	A	T	-0.0486059	0.0108982	order.Coriobacteriales.id.810	8.19673e-06	19.8914
rs13307134	T	C	0.0565686	0.0126265	order.Coriobacteriales.id.810	7.45877e-06	20.0718
rs12974142	A	G	0.0789796	0.0177205	order.Coriobacteriales.id.810	8.3127e-06	19.8646
rs8010111	A	G	-0.103377	0.0229286	order.Coriobacteriales.id.810	6.52454e-06	20.3278
rs6058181	T	C	0.0836765	0.0166098	order.Desulfovibrionales.id.3156	4.70959e-07	25.3792
rs4506934	T	C	-0.0953383	0.0201367	order.Desulfovibrionales.id.3156	2.19535e-06	22.416
rs11599763	C	T	-0.0554862	0.0117486	order.Desulfovibrionales.id.3156	2.32646e-06	22.3046
rs2838334	A	G	0.0569024	0.0124223	order.Desulfovibrionales.id.3156	4.63523e-06	20.9824
rs9928243	A	C	-0.0544713	0.0117811	order.Desulfovibrionales.id.3156	3.77094e-06	21.3779
rs112381107	T	C	0.21009	0.0456974	order.Desulfovibrionales.id.3156	4.27747e-06	21.1363
rs16851319	C	G	-0.0729137	0.0150954	order.Desulfovibrionales.id.3156	1.36409e-06	23.3307
rs17791387	G	A	-0.0727501	0.0154369	order.Desulfovibrionales.id.3156	2.44424e-06	22.2098
rs186073	C	T	0.0529219	0.0118542	order.Desulfovibrionales.id.3156	8.02894e-06	19.931
rs2692012	G	A	0.112244	0.0253553	order.Desulfovibrionales.id.3156	9.5622e-06	19.5969
rs62020470	G	A	-0.0573633	0.0129462	order.Desulfovibrionales.id.3156	9.38399e-06	19.6329
rs3935584	T	C	-0.0524466	0.0115749	order.Desulfovibrionales.id.3156	5.86846e-06	20.5306
rs55744759	G	A	-0.0773942	0.0170877	order.Desulfovibrionales.id.3156	5.91947e-06	20.5141
rs78143293	G	A	-0.0848521	0.0170415	order.Enterobacteriales.id.3468	6.38673e-07	24.7918
rs111229068	T	A	0.110561	0.0241719	order.Enterobacteriales.id.3468	4.78626e-06	20.921
rs6092361	G	A	0.060255	0.0129095	order.Enterobacteriales.id.3468	3.04883e-06	21.7856
rs504442	G	T	0.084159	0.0189479	order.Enterobacteriales.id.3468	8.92906e-06	19.7279
rs80319214	G	C	0.0990404	0.0215877	order.Enterobacteriales.id.3468	4.47927e-06	21.048
rs11026530	C	T	0.0822408	0.0186379	order.Enterobacteriales.id.3468	1.02158e-05	19.4706
rs79757635	A	C	0.0758597	0.0171286	order.Enterobacteriales.id.3468	9.4741e-06	19.6146
rs2374343	G	C	0.0584029	0.0126351	order.Enterobacteriales.id.3468	3.79567e-06	21.3654
rs35673018	A	G	0.0899642	0.0202934	order.Enterobacteriales.id.3468	9.28585e-06	19.653
rs61973590	G	C	-0.0605392	0.0133696	order.Enterobacteriales.id.3468	5.95114e-06	20.5039
rs4792380	T	A	0.115598	0.0257683	order.Enterobacteriales.id.3468	7.25562e-06	20.1246
rs62504403	T	C	0.0681159	0.0127883	order.Erysipelotrichales.id.2148	1.00175e-07	28.3706
rs7234058	C	T	-0.0945759	0.0194091	order.Erysipelotrichales.id.2148	1.10047e-06	23.7438
rs17530232	G	A	0.10305	0.0224648	order.Erysipelotrichales.id.2148	4.49263e-06	21.0423
rs2300774	A	G	0.0524152	0.0106784	order.Erysipelotrichales.id.2148	9.17592e-07	24.0937
rs35161940	C	T	-0.0806041	0.0167641	order.Erysipelotrichales.id.2148	1.52343e-06	23.1182
rs10781552	T	C	-0.0552212	0.0116074	order.Erysipelotrichales.id.2148	1.96096e-06	22.6329
rs8003149	T	C	0.0538798	0.0116888	order.Erysipelotrichales.id.2148	4.03592e-06	21.2477
rs4078432	T	C	-0.0608929	0.0133764	order.Erysipelotrichales.id.2148	5.30679e-06	20.7232
rs56970041	G	T	0.0724144	0.0164471	order.Erysipelotrichales.id.2148	1.06823e-05	19.3854
rs921306	C	T	0.0493866	0.0109127	order.Erysipelotrichales.id.2148	6.02189e-06	20.4812
rs7826267	G	T	-0.0839071	0.0199131	order.Erysipelotrichales.id.2148	2.51256e-05	17.755
rs1884466	T	C	-0.0475363	0.0106939	order.Erysipelotrichales.id.2148	8.78103e-06	19.7598
rs290833	G	T	-0.0497374	0.0111376	order.Erysipelotrichales.id.2148	7.9808e-06	19.9425
rs9864379	C	T	-0.160521	0.0292752	order.Gastranaerophilales.id.1591	4.1774e-08	30.0653
rs11150282	C	T	0.098235	0.0197127	order.Gastranaerophilales.id.1591	6.24938e-07	24.8337
rs16851659	C	G	-0.0895168	0.0186555	order.Gastranaerophilales.id.1591	1.59931e-06	23.0247
rs4129395	A	G	0.0904264	0.0185253	order.Gastranaerophilales.id.1591	1.05426e-06	23.8264
rs1221147	A	T	0.126305	0.0279161	order.Gastranaerophilales.id.1591	6.0554e-06	20.4706
rs79790072	C	T	0.226103	0.0488017	order.Gastranaerophilales.id.1591	3.60246e-06	21.4655
rs73074665	T	A	0.164631	0.0356037	order.Gastranaerophilales.id.1591	3.76416e-06	21.3813
rs113884518	C	T	-0.20591	0.0455376	order.Gastranaerophilales.id.1591	6.1329e-06	20.4463
rs789069	C	A	-0.10413	0.0234459	order.Gastranaerophilales.id.1591	8.94255e-06	19.725
rs367480	A	G	-0.0841649	0.0185948	order.Gastranaerophilales.id.1591	6.00358e-06	20.4871
rs8028558	G	A	0.08346	0.0188504	order.Gastranaerophilales.id.1591	9.53359e-06	19.6027
rs28678345	C	T	0.213083	0.0471377	order.Gastranaerophilales.id.1591	6.17118e-06	20.4344
rs2952251	G	A	-0.0629317	0.0124177	order.Lactobacillales.id.1800	4.02264e-07	25.6834
rs35344081	A	G	0.0642442	0.0127358	order.Lactobacillales.id.1800	4.55028e-07	25.4456
rs76717940	A	T	0.160943	0.0327	order.Lactobacillales.id.1800	8.57537e-07	24.2241
rs77558518	G	A	-0.106466	0.0223484	order.Lactobacillales.id.1800	1.89861e-06	22.695
rs11110282	G	A	-0.10239	0.0217849	order.Lactobacillales.id.1800	2.60125e-06	22.0903
rs9581006	T	C	0.22583	0.0469228	order.Lactobacillales.id.1800	1.48839e-06	23.1629
rs4028634	C	T	0.0532915	0.01101	order.Lactobacillales.id.1800	1.29651e-06	23.4284
rs74352383	A	T	-0.103396	0.021758	order.Lactobacillales.id.1800	2.01297e-06	22.5826
rs78938557	C	T	0.10553	0.0233581	order.Lactobacillales.id.1800	6.2448e-06	20.4117
rs57872228	T	C	-0.0688415	0.0146994	order.Lactobacillales.id.1800	2.82311e-06	21.9332
rs1962325	G	C	0.0546878	0.0115069	order.Lactobacillales.id.1800	2.00824e-06	22.5871
rs11730038	A	G	-0.0605384	0.0129052	order.Lactobacillales.id.1800	2.71877e-06	22.0055
rs2370083	T	G	-0.08054	0.0180992	order.Lactobacillales.id.1800	8.59016e-06	19.8018
rs12797734	C	T	0.0571279	0.0127113	order.Lactobacillales.id.1800	6.98106e-06	20.1984
rs34989881	G	A	0.113479	0.0246452	order.Lactobacillales.id.1800	4.13445e-06	21.2015
rs11627423	A	C	0.0499263	0.0109744	order.Lactobacillales.id.1800	5.38148e-06	20.6965
rs111552159	G	C	0.128854	0.0287397	order.Lactobacillales.id.1800	7.34298e-06	20.1017
rs1595463	A	C	0.0479749	0.0108801	order.Lactobacillales.id.1800	1.03657e-05	19.4428
rs74663707	T	C	0.0982594	0.0224613	order.Lactobacillales.id.1800	1.21646e-05	19.1373
rs10202904	G	T	-0.121754	0.0235357	order.Methanobacteriales.id.120	2.30182e-07	26.7615
rs73457410	G	A	0.21534	0.0436695	order.Methanobacteriales.id.120	8.17584e-07	24.316
rs62241835	T	G	-0.203385	0.0417931	order.Methanobacteriales.id.120	1.13601e-06	23.6827
rs894996	A	C	0.216999	0.0449076	order.Methanobacteriales.id.120	1.35081e-06	23.3495
rs75208022	T	C	-0.227245	0.048763	order.Methanobacteriales.id.120	3.15922e-06	21.7173
rs12825290	G	C	-0.216781	0.0493496	order.Methanobacteriales.id.120	1.11921e-05	19.2963
rs56131665	A	G	0.178661	0.039298	order.Methanobacteriales.id.120	5.45921e-06	20.669
rs11018665	T	A	0.111465	0.0250516	order.Methanobacteriales.id.120	8.6096e-06	19.7975
rs4257531	A	G	0.164498	0.0364959	order.Methanobacteriales.id.120	6.56556e-06	20.3158
rs6508769	C	T	0.153519	0.0344519	order.Methanobacteriales.id.120	8.34848e-06	19.8564
rs73068003	T	G	-0.15814	0.0351803	order.Methanobacteriales.id.120	6.95248e-06	20.2063
rs10424197	A	G	-0.111274	0.0247517	order.Methanobacteriales.id.120	6.9367e-06	20.2106
rs74603314	C	T	0.230767	0.0489701	order.MollicutesRF9.id.11579	2.44806e-06	22.2068
rs76373661	A	G	0.0908218	0.0202986	order.MollicutesRF9.id.11579	7.66656e-06	20.0193
rs17235252	C	T	-0.122002	0.0255463	order.MollicutesRF9.id.11579	1.79059e-06	22.8076
rs638542	A	G	-0.070592	0.0157049	order.MollicutesRF9.id.11579	6.96023e-06	20.2041
rs62188991	C	G	-0.110864	0.0241355	order.MollicutesRF9.id.11579	4.36083e-06	21.0993
rs949341	A	G	0.0656602	0.0147216	order.MollicutesRF9.id.11579	8.19158e-06	19.8926
rs13100746	T	C	0.0638979	0.0142685	order.MollicutesRF9.id.11579	7.52623e-06	20.0546
rs515984	C	T	-0.0875451	0.0190685	order.MollicutesRF9.id.11579	4.40959e-06	21.078
rs7706512	A	G	0.0657351	0.0138979	order.MollicutesRF9.id.11579	2.24686e-06	22.3715
rs11779863	A	G	-0.0772768	0.0172171	order.MollicutesRF9.id.11579	7.17645e-06	20.1456
rs7801843	G	A	-0.0869495	0.0194509	order.MollicutesRF9.id.11579	7.81488e-06	19.9826
rs10071529	C	G	0.125105	0.0278674	order.MollicutesRF9.id.11579	7.14653e-06	20.1536
rs739151	G	C	0.0652659	0.0139773	order.MollicutesRF9.id.11579	3.02042e-06	21.8035
rs114184530	C	T	-0.154545	0.0339992	order.MollicutesRF9.id.11579	5.47949e-06	20.6619
rs12566890	G	T	-0.103134	0.0241775	order.MollicutesRF9.id.11579	1.99285e-05	18.1961
rs3932485	T	C	0.0626209	0.0141623	order.MollicutesRF9.id.11579	9.79483e-06	19.551
rs60583455	C	T	0.108934	0.021177	order.NB1n.id.3953	2.68995e-07	26.4604
rs2172426	T	C	-0.10212	0.0198947	order.NB1n.id.3953	2.85118e-07	26.348
rs11251024	A	G	0.104201	0.0206737	order.NB1n.id.3953	4.64871e-07	25.4043
rs13219468	C	G	0.115344	0.0236958	order.NB1n.id.3953	1.12913e-06	23.6944
rs267959	G	A	0.0988612	0.0209676	order.NB1n.id.3953	2.41758e-06	22.2308
rs11606187	G	A	-0.154539	0.0326288	order.NB1n.id.3953	2.17674e-06	22.4324
rs7911787	T	G	-0.223071	0.0470232	order.NB1n.id.3953	2.09709e-06	22.504
rs72671304	C	T	0.172322	0.0370028	order.NB1n.id.3953	3.20862e-06	21.6876
rs13385922	C	T	0.0929494	0.0201348	order.NB1n.id.3953	3.90545e-06	21.3107
rs4383094	C	T	0.149188	0.0320662	order.NB1n.id.3953	3.27936e-06	21.6457
rs55921101	T	A	-0.109245	0.0236201	order.NB1n.id.3953	3.74399e-06	21.3916
rs9542068	C	T	0.0990709	0.0218149	order.NB1n.id.3953	5.5875e-06	20.6246
rs2930903	G	C	0.0908335	0.0209434	order.NB1n.id.3953	1.44375e-05	18.8104
rs60775321	C	T	-0.0962425	0.0213842	order.NB1n.id.3953	6.7748e-06	20.2558
rs166849	A	G	0.0911053	0.0202239	order.NB1n.id.3953	6.64278e-06	20.2934
rs6051857	G	A	-0.134267	0.029288	order.NB1n.id.3953	4.55394e-06	21.0163
rs80270230	C	G	0.176113	0.0393214	order.NB1n.id.3953	7.50606e-06	20.0597
rs12191680	G	C	0.102214	0.0197189	order.Pasteurellales.id.3688	2.17733e-07	26.8689
rs9382510	T	C	-0.0881865	0.0169965	order.Pasteurellales.id.3688	2.11976e-07	26.9207
rs10840326	G	C	-0.0717634	0.0149229	order.Pasteurellales.id.3688	1.51736e-06	23.1259
rs76022354	T	C	0.24289	0.0500406	order.Pasteurellales.id.3688	1.21086e-06	23.5599
rs72756943	A	G	0.13988	0.0303029	order.Pasteurellales.id.3688	3.91089e-06	21.308
rs78909003	C	T	-0.241159	0.0498372	order.Pasteurellales.id.3688	1.30532e-06	23.4154
rs6092684	T	A	0.0684647	0.014674	order.Pasteurellales.id.3688	3.07538e-06	21.7689
rs4822728	C	T	0.0685479	0.0149032	order.Pasteurellales.id.3688	4.23444e-06	21.1557
rs35510	G	A	0.122729	0.0264958	order.Pasteurellales.id.3688	3.62105e-06	21.4557
rs10965428	A	C	-0.119902	0.0258219	order.Pasteurellales.id.3688	3.4268e-06	21.5614
rs16970009	G	A	0.187381	0.0429572	order.Pasteurellales.id.3688	1.28848e-05	19.0275
rs12050685	G	A	-0.0670948	0.015239	order.Pasteurellales.id.3688	1.06844e-05	19.385
rs73139353	C	A	-0.222573	0.0484634	order.Pasteurellales.id.3688	4.37778e-06	21.0919
rs6972479	G	A	-0.0781862	0.0175366	order.Pasteurellales.id.3688	8.25476e-06	19.8779
rs9895850	C	T	-0.176406	0.041017	order.Pasteurellales.id.3688	1.7017e-05	18.497
rs111582866	A	G	-0.113957	0.0256403	order.Pasteurellales.id.3688	8.8113e-06	19.7532
rs62568866	A	T	-0.118018	0.0259206	order.Pasteurellales.id.3688	5.28699e-06	20.7304
rs731534	G	C	-0.0986502	0.0216316	order.Pasteurellales.id.3688	5.10415e-06	20.7978
rs9938097	C	T	-0.0710386	0.0158024	order.Pasteurellales.id.3688	6.94314e-06	20.2088
rs9813022	G	A	-0.0830795	0.0162642	order.Rhodospirillales.id.2667	3.25357e-07	26.093
rs11630875	C	T	0.0945198	0.0202139	order.Rhodospirillales.id.2667	2.92543e-06	21.8649
rs76784716	G	A	0.136039	0.0284399	order.Rhodospirillales.id.2667	1.72361e-06	22.8808
rs3754624	T	C	0.094128	0.0198389	order.Rhodospirillales.id.2667	2.08905e-06	22.5114
rs7001029	T	C	0.120726	0.0260989	order.Rhodospirillales.id.2667	3.73346e-06	21.397
rs2162883	T	C	0.090131	0.0193257	order.Rhodospirillales.id.2667	3.10439e-06	21.7509
rs1035406	A	G	-0.114725	0.0247994	order.Rhodospirillales.id.2667	3.72574e-06	21.401
rs4278423	C	T	0.105215	0.0233778	order.Rhodospirillales.id.2667	6.77474e-06	20.2558
rs61933850	A	G	0.164663	0.0360285	order.Rhodospirillales.id.2667	4.86938e-06	20.888
rs77304857	A	C	-0.0997433	0.0222165	order.Rhodospirillales.id.2667	7.13595e-06	20.1564
rs55876211	T	C	-0.0865002	0.0195197	order.Rhodospirillales.id.2667	9.36059e-06	19.6377
rs11591293	T	G	0.0722755	0.0158186	order.Rhodospirillales.id.2667	4.9e-06	20.876
rs4822789	C	G	0.0727755	0.0159522	order.Rhodospirillales.id.2667	5.0642e-06	20.8129
rs13336560	T	C	-0.0695313	0.0157065	order.Rhodospirillales.id.2667	9.55909e-06	19.5976
rs3730086	G	A	0.0800354	0.0178737	order.Rhodospirillales.id.2667	7.54079e-06	20.0509
rs1643968	C	T	-0.0565284	0.0112298	order.Selenomonadales.id.2165	4.80887e-07	25.339
rs60274479	C	T	-0.0659623	0.0134137	order.Selenomonadales.id.2165	8.76408e-07	24.1822
rs13086907	A	G	0.0625312	0.0131735	order.Selenomonadales.id.2165	2.06721e-06	22.5315
rs73232831	A	G	-0.151829	0.0314932	order.Selenomonadales.id.2165	1.42835e-06	23.2421
rs71405394	A	G	-0.114178	0.02405	order.Selenomonadales.id.2165	2.05919e-06	22.539
rs61249479	C	A	0.0777075	0.0168628	order.Selenomonadales.id.2165	4.06137e-06	21.2357
rs1447205	C	G	-0.0502053	0.0108382	order.Selenomonadales.id.2165	3.61703e-06	21.4578
rs4722181	G	T	0.0501306	0.0105798	order.Selenomonadales.id.2165	2.15486e-06	22.4518
rs9423647	A	G	0.047817	0.0105282	order.Selenomonadales.id.2165	5.57748e-06	20.628
rs2834062	G	A	0.0489057	0.0108842	order.Selenomonadales.id.2165	7.01313e-06	20.1897
rs10787507	C	G	-0.0545098	0.0127038	order.Selenomonadales.id.2165	1.78006e-05	18.4112
rs1649999	G	A	0.0748989	0.0166458	order.Selenomonadales.id.2165	6.809e-06	20.2462
rs1135612	A	G	0.0529785	0.0119177	order.Selenomonadales.id.2165	8.77389e-06	19.7614
rs11729256	C	T	0.0749798	0.0150177	order.Verrucomicrobiales.id.4030	5.95195e-07	24.9277
rs4936098	G	A	0.0648843	0.0135928	order.Verrucomicrobiales.id.4030	1.81119e-06	22.7856
rs9349825	G	A	-0.0704036	0.0147128	order.Verrucomicrobiales.id.4030	1.70821e-06	22.8981
rs74542928	C	T	0.112164	0.0236422	order.Verrucomicrobiales.id.4030	2.09314e-06	22.5076
rs2602429	T	C	0.0746844	0.0156194	order.Verrucomicrobiales.id.4030	1.73987e-06	22.8628
rs4242783	A	G	0.0689292	0.0147693	order.Verrucomicrobiales.id.4030	3.05538e-06	21.7815
rs11184341	C	G	0.0655342	0.0142231	order.Verrucomicrobiales.id.4030	4.07351e-06	21.2299
rs61779207	A	G	-0.0758309	0.0167762	order.Verrucomicrobiales.id.4030	6.1794e-06	20.4318
rs117107102	G	A	0.204683	0.0431573	order.Verrucomicrobiales.id.4030	2.10865e-06	22.4934
rs12908520	A	G	0.0618926	0.0130946	order.Verrucomicrobiales.id.4030	2.28353e-06	22.3404
rs111862613	C	T	0.090699	0.0196746	order.Verrucomicrobiales.id.4030	4.02761e-06	21.2517
rs941682	A	G	-0.0631436	0.0143767	order.Verrucomicrobiales.id.4030	1.12278e-05	19.2902
rs2825714	G	A	-0.13741	0.0289246	order.Victivallales.id.2254	2.02778e-06	22.5685
rs17114848	A	G	0.152377	0.0324332	order.Victivallales.id.2254	2.62487e-06	22.0729
rs77599476	G	A	0.230292	0.0480168	order.Victivallales.id.2254	1.61812e-06	23.0022
rs11770843	T	C	0.109431	0.0234879	order.Victivallales.id.2254	3.17698e-06	21.7066
rs72640280	G	A	0.220207	0.0486196	order.Victivallales.id.2254	5.92141e-06	20.5134
rs62570196	T	C	-0.21635	0.0439866	order.Victivallales.id.2254	8.71847e-07	24.1922
rs2731834	G	C	0.109438	0.023693	order.Victivallales.id.2254	3.85603e-06	21.3351
rs2031282	G	A	0.122369	0.0270329	order.Victivallales.id.2254	5.99274e-06	20.4905
rs1002941	A	G	0.105025	0.0233484	order.Victivallales.id.2254	6.85439e-06	20.2334
rs73113483	A	T	-0.131217	0.0288713	order.Victivallales.id.2254	5.4963e-06	20.6561
rs6923842	C	T	-0.0796106	0.0169192	family.Acidaminococcaceae.id.2166	2.53457e-06	22.1401
rs6589457	G	A	0.165911	0.0349516	family.Acidaminococcaceae.id.2166	2.06581e-06	22.5328
rs2933324	G	A	-0.0662557	0.0140257	family.Acidaminococcaceae.id.2166	2.3137e-06	22.3152
rs262812	C	T	-0.065675	0.0142257	family.Acidaminococcaceae.id.2166	3.89968e-06	21.3135
rs74540770	A	G	-0.108969	0.0243533	family.Acidaminococcaceae.id.2166	7.65843e-06	20.0213
rs6427992	C	G	-0.0595857	0.01296	family.Acidaminococcaceae.id.2166	4.27288e-06	21.1384
rs45497800	C	T	-0.117863	0.0257351	family.Acidaminococcaceae.id.2166	4.65311e-06	20.975
rs78702810	C	T	-0.143755	0.0323244	family.Acidaminococcaceae.id.2166	8.69686e-06	19.7782
rs35011108	G	A	0.241826	0.0503796	family.Actinomycetaceae.id.421	1.58599e-06	23.0408
rs2889192	T	G	0.0887537	0.0195009	family.Actinomycetaceae.id.421	5.33223e-06	20.7141
rs34583783	T	G	0.123756	0.026427	family.Actinomycetaceae.id.421	2.828e-06	21.9299
rs58484246	C	T	0.0761407	0.0169007	family.Actinomycetaceae.id.421	6.63143e-06	20.2967
rs4073240	A	G	0.0747546	0.0164684	family.Actinomycetaceae.id.421	5.64447e-06	20.6051
rs62191117	G	A	0.0684302	0.0133636	family.Alcaligenaceae.id.2875	3.04497e-07	26.221
rs9537886	C	A	-0.0570888	0.0110683	family.Alcaligenaceae.id.2875	2.4975e-07	26.6038
rs4033856	T	C	0.081834	0.0168931	family.Alcaligenaceae.id.2875	1.27108e-06	23.4665
rs67737557	G	C	0.0738409	0.0151678	family.Alcaligenaceae.id.2875	1.12577e-06	23.7001
rs17000015	T	A	-0.0609257	0.0125363	family.Alcaligenaceae.id.2875	1.17421e-06	23.619
rs2367850	C	G	0.0629104	0.0131712	family.Alcaligenaceae.id.2875	1.78495e-06	22.8136
rs7638039	C	T	0.0603335	0.0127779	family.Alcaligenaceae.id.2875	2.33868e-06	22.2946
rs62395635	C	T	0.110583	0.0238514	family.Alcaligenaceae.id.2875	3.54666e-06	21.4955
rs112159068	T	A	0.131484	0.0281089	family.Alcaligenaceae.id.2875	2.90154e-06	21.8806
rs6969323	C	A	-0.0593564	0.0129137	family.Alcaligenaceae.id.2875	4.29839e-06	21.127
rs7302582	C	G	-0.106817	0.023298	family.Alcaligenaceae.id.2875	4.54445e-06	21.0203
rs1153990	G	A	-0.058727	0.0128306	family.Alcaligenaceae.id.2875	4.71434e-06	20.95
rs9964679	G	A	0.0537051	0.0116008	family.Alcaligenaceae.id.2875	3.6668e-06	21.4316
rs112135816	G	T	-0.0775052	0.0171554	family.Alcaligenaceae.id.2875	6.24735e-06	20.4109
rs147968	T	C	0.0489475	0.0110321	family.Alcaligenaceae.id.2875	9.12925e-06	19.6855
rs74776516	G	T	-0.0944052	0.0213287	family.Alcaligenaceae.id.2875	9.59014e-06	19.5914
rs28480294	C	T	-0.0516967	0.0115503	family.Alcaligenaceae.id.2875	7.61346e-06	20.0326
rs6795673	T	C	0.0538565	0.0105251	family.Bacteroidaceae.id.917	3.1052e-07	26.1832
rs28757219	A	T	0.0818398	0.0170319	family.Bacteroidaceae.id.917	1.54674e-06	23.089
rs9507307	T	C	0.0604456	0.0129128	family.Bacteroidaceae.id.917	2.85389e-06	21.9124
rs66474973	T	G	0.0812515	0.0164479	family.Bacteroidaceae.id.917	7.81489e-07	24.4029
rs11585893	G	A	-0.0740746	0.0147633	family.Bacteroidaceae.id.917	5.2356e-07	25.175
rs495004	G	C	-0.0607475	0.0129865	family.Bacteroidaceae.id.917	2.9007e-06	21.8811
rs17619981	G	T	0.0880978	0.0187002	family.Bacteroidaceae.id.917	2.46434e-06	22.1941
rs2023437	C	T	-0.0782325	0.0167634	family.Bacteroidaceae.id.917	3.05837e-06	21.7796
rs66710942	T	C	0.0488038	0.0107412	family.Bacteroidaceae.id.917	5.53011e-06	20.6443
rs13207588	G	A	-0.059205	0.0131195	family.Bacteroidaceae.id.917	6.39901e-06	20.365
rs2366421	A	T	-0.0528153	0.0117124	family.Bacteroidaceae.id.917	6.50319e-06	20.3341
rs1340391	C	T	-0.0592004	0.0132244	family.Bacteroidaceae.id.917	7.58422e-06	20.0399
rs738193	C	T	0.0847328	0.0165856	family.BacteroidalesS24.7group.id.11173	3.24178e-07	26.1
rs941000	T	C	0.0850266	0.0163382	family.BacteroidalesS24.7group.id.11173	1.94891e-07	27.0831
rs689695	A	C	0.0814578	0.0167057	family.BacteroidalesS24.7group.id.11173	1.08229e-06	23.7759
rs17043770	A	G	-0.176886	0.0344092	family.BacteroidalesS24.7group.id.11173	2.73797e-07	26.4262
rs10872669	G	A	-0.123071	0.0275665	family.BacteroidalesS24.7group.id.11173	8.02584e-06	19.9317
rs12748533	T	G	-0.0821108	0.0172701	family.BacteroidalesS24.7group.id.11173	1.9892e-06	22.6054
rs6831034	A	T	-0.0956546	0.0205228	family.BacteroidalesS24.7group.id.11173	3.1484e-06	21.7239
rs61508842	C	T	0.122574	0.0272389	family.BacteroidalesS24.7group.id.11173	6.79596e-06	20.2498
rs78609301	G	A	-0.0867065	0.0195709	family.BacteroidalesS24.7group.id.11173	9.40632e-06	19.6283
rs11135366	G	C	0.0842142	0.0183739	family.BacteroidalesS24.7group.id.11173	4.57556e-06	21.0072
rs7217209	T	C	0.0843019	0.0187308	family.BacteroidalesS24.7group.id.11173	6.77265e-06	20.2564
rs182549	T	C	0.11707	0.0126703	family.Bifidobacteriaceae.id.433	2.47237e-20	85.3717
rs7322849	C	T	0.110676	0.0200996	family.Bifidobacteriaceae.id.433	3.66295e-08	30.3202
rs76671854	G	C	-0.0892981	0.0183177	family.Bifidobacteriaceae.id.433	1.08827e-06	23.7653
rs4957061	C	T	0.0569873	0.0116907	family.Bifidobacteriaceae.id.433	1.09047e-06	23.7614
rs10841473	C	G	-0.0613031	0.0128844	family.Bifidobacteriaceae.id.433	1.95601e-06	22.6378
rs4567981	A	T	0.0577763	0.0117388	family.Bifidobacteriaceae.id.433	8.57486e-07	24.2242
rs13020688	A	G	0.0584045	0.0122081	family.Bifidobacteriaceae.id.433	1.71788e-06	22.8872
rs677208	C	G	0.0728589	0.0164821	family.Bifidobacteriaceae.id.433	9.84747e-06	19.5408
rs12446429	C	T	0.0810099	0.019073	family.Bifidobacteriaceae.id.433	2.1631e-05	18.04
rs540489	G	T	-0.0632518	0.013817	family.Bifidobacteriaceae.id.433	4.69794e-06	20.9567
rs857444	T	C	0.0553965	0.0120669	family.Bifidobacteriaceae.id.433	4.41617e-06	21.0752
rs10857328	A	T	0.0562	0.0126395	family.Bifidobacteriaceae.id.433	8.73314e-06	19.7703
rs10831953	A	G	0.0537537	0.0123746	family.Bifidobacteriaceae.id.433	1.39988e-05	18.8693
rs7174549	T	C	0.0551726	0.0124655	family.Bifidobacteriaceae.id.433	9.59801e-06	19.5898
rs73797465	G	T	-0.0942612	0.0208421	family.Bifidobacteriaceae.id.433	6.10764e-06	20.4542
rs10496759	C	G	0.0637133	0.0144305	family.Bifidobacteriaceae.id.433	1.00926e-05	19.4938
rs55888705	G	A	0.053673	0.0120586	family.Bifidobacteriaceae.id.433	8.54695e-06	19.8114
rs6899771	G	A	-0.0914312	0.0202604	family.Bifidobacteriaceae.id.433	6.39735e-06	20.3655
rs62573205	A	G	-0.0654804	0.0133503	family.Christensenellaceae.id.1866	9.35275e-07	24.057
rs870002	T	C	0.0488951	0.0109817	family.Christensenellaceae.id.1866	8.49071e-06	19.8241
rs12657403	G	A	0.078108	0.0171887	family.Christensenellaceae.id.1866	5.5156e-06	20.6493
rs117186816	A	G	-0.206476	0.0436362	family.Christensenellaceae.id.1866	2.22595e-06	22.3894
rs5763231	T	C	-0.0682036	0.0149492	family.Christensenellaceae.id.1866	5.05817e-06	20.8151
rs4076564	A	G	-0.188623	0.039209	family.Christensenellaceae.id.1866	1.50398e-06	23.1429
rs4805124	G	C	0.0486508	0.0109067	family.Christensenellaceae.id.1866	8.17172e-06	19.8973
rs72706624	T	G	0.0882626	0.0197575	family.Christensenellaceae.id.1866	7.92134e-06	19.9568
rs77867022	T	G	-0.160443	0.0379589	family.Christensenellaceae.id.1866	2.3707e-05	17.8656
rs7211194	T	C	0.0492094	0.0110916	family.Christensenellaceae.id.1866	9.13822e-06	19.6836
rs892686	G	A	0.0506107	0.0109651	family.Christensenellaceae.id.1866	3.91901e-06	21.3041
rs12380890	G	A	-0.0503972	0.0111047	family.Christensenellaceae.id.1866	5.66954e-06	20.5966
rs12186080	A	G	0.0748236	0.016246	family.Clostridiaceae1.id.1869	4.11146e-06	21.2122
rs2795528	A	G	-0.180969	0.0390911	family.Clostridiaceae1.id.1869	3.66695e-06	21.4315
rs550843	C	T	-0.0734787	0.0168383	family.Clostridiaceae1.id.1869	1.27837e-05	19.0425
rs12341505	A	G	0.0814503	0.0179338	family.Clostridiaceae1.id.1869	5.57987e-06	20.6272
rs4723021	C	T	-0.106376	0.0241944	family.Clostridiaceae1.id.1869	1.09892e-05	19.3313
rs881532	G	A	-0.0533035	0.0119011	family.Clostridiaceae1.id.1869	7.50332e-06	20.0604
rs2817172	T	C	0.0563367	0.012392	family.Clostridiaceae1.id.1869	5.46223e-06	20.668
rs10875374	T	C	-0.0536759	0.0119436	family.Clostridiaceae1.id.1869	6.98574e-06	20.1971
rs12490337	G	C	-0.0616944	0.013693	family.Clostridiaceae1.id.1869	6.62052e-06	20.2999
rs62397761	G	A	0.0615805	0.0136198	family.Clostridiaceae1.id.1869	6.14332e-06	20.443
rs56188186	G	A	0.0967774	0.0217471	family.Clostridiaceae1.id.1869	8.58229e-06	19.8036
rs55682560	T	C	-0.131519	0.0261319	family.ClostridialesvadinBB60group.id.11286	4.83085e-07	25.3302
rs9979874	C	G	-0.0738925	0.0150911	family.ClostridialesvadinBB60group.id.11286	9.76015e-07	23.9749
rs28691777	T	C	0.137134	0.0266996	family.ClostridialesvadinBB60group.id.11286	2.80398e-07	26.3802
rs6588624	A	G	-0.0662317	0.0138147	family.ClostridialesvadinBB60group.id.11286	1.63241e-06	22.9853
rs7538034	G	T	-0.078598	0.0165982	family.ClostridialesvadinBB60group.id.11286	2.18706e-06	22.4233
rs66714985	C	A	0.116908	0.0252447	family.ClostridialesvadinBB60group.id.11286	3.63927e-06	21.446
rs118104867	T	C	0.214464	0.0455098	family.ClostridialesvadinBB60group.id.11286	2.4472e-06	22.2075
rs2191834	T	G	0.0746375	0.0159136	family.ClostridialesvadinBB60group.id.11286	2.72982e-06	21.9977
rs7725895	G	A	-0.116224	0.0240367	family.ClostridialesvadinBB60group.id.11286	1.32972e-06	23.3797
rs7226487	G	A	-0.0643682	0.0138701	family.ClostridialesvadinBB60group.id.11286	3.47102e-06	21.5368
rs10517600	G	T	0.0626993	0.0139364	family.ClostridialesvadinBB60group.id.11286	6.82891e-06	20.2406
rs17121075	A	G	0.0769254	0.0172234	family.ClostridialesvadinBB60group.id.11286	7.95673e-06	19.9482
rs10904722	T	C	-0.0672314	0.0147123	family.ClostridialesvadinBB60group.id.11286	4.88347e-06	20.8825
rs6755871	G	C	-0.0613825	0.0138976	family.ClostridialesvadinBB60group.id.11286	1.00184e-05	19.5079
rs34088226	G	A	-0.117807	0.026924	family.ClostridialesvadinBB60group.id.11286	1.21131e-05	19.1454
rs13409132	G	A	-0.165419	0.0352154	family.ClostridialesvadinBB60group.id.11286	2.6358e-06	22.0649
rs989682	G	A	0.070194	0.0155364	family.ClostridialesvadinBB60group.id.11286	6.24173e-06	20.4126
rs719099	G	A	0.0778402	0.0155815	family.Coriobacteriaceae.id.811	5.86301e-07	24.9568
rs240104	C	T	-0.0603429	0.0126849	family.Coriobacteriaceae.id.811	1.96432e-06	22.6296
rs11250875	C	T	0.06075	0.0130939	family.Coriobacteriaceae.id.811	3.49139e-06	21.5256
rs34739816	T	G	0.0965017	0.0207666	family.Coriobacteriaceae.id.811	3.36847e-06	21.5943
rs76779974	G	C	0.0774888	0.0171877	family.Coriobacteriaceae.id.811	6.53222e-06	20.3256
rs80046645	G	C	0.25584	0.0561995	family.Coriobacteriaceae.id.811	5.30506e-06	20.7239
rs1816223	G	A	-0.0586265	0.0129006	family.Coriobacteriaceae.id.811	5.50697e-06	20.6523
rs67561917	G	A	-0.0714367	0.0154113	family.Coriobacteriaceae.id.811	3.56362e-06	21.4863
rs3025411	G	A	0.0926543	0.0209468	family.Coriobacteriaceae.id.811	9.71963e-06	19.5657
rs11656361	C	A	0.0773006	0.017553	family.Coriobacteriaceae.id.811	1.06348e-05	19.3939
rs1397793	A	G	-0.0498855	0.0112446	family.Coriobacteriaceae.id.811	9.14851e-06	19.6815
rs11073596	G	T	0.0510212	0.0114339	family.Coriobacteriaceae.id.811	8.10966e-06	19.9118
rs2442778	A	G	-0.116408	0.0258545	family.Coriobacteriaceae.id.811	6.71785e-06	20.2719
rs62448869	A	T	-0.0486059	0.0108982	family.Coriobacteriaceae.id.811	8.19673e-06	19.8914
rs13307134	T	C	0.0565686	0.0126265	family.Coriobacteriaceae.id.811	7.45877e-06	20.0718
rs12974142	A	G	0.0789796	0.0177205	family.Coriobacteriaceae.id.811	8.3127e-06	19.8646
rs8010111	A	G	-0.103377	0.0229286	family.Coriobacteriaceae.id.811	6.52454e-06	20.3278
rs4677103	G	A	0.0977203	0.0197033	family.Defluviitaleaceae.id.1924	7.06382e-07	24.5976
rs2357086	C	T	-0.111566	0.0218162	family.Defluviitaleaceae.id.1924	3.15555e-07	26.1521
rs55658617	C	T	0.177314	0.0361845	family.Defluviitaleaceae.id.1924	9.5696e-07	24.0128
rs9725395	G	A	-0.138357	0.0295185	family.Defluviitaleaceae.id.1924	2.77083e-06	21.9691
rs17051335	T	C	-0.134314	0.0292201	family.Defluviitaleaceae.id.1924	4.29426e-06	21.1288
rs112893842	C	T	0.110761	0.0232545	family.Defluviitaleaceae.id.1924	1.90728e-06	22.6862
rs28696126	T	A	-0.107106	0.0238173	family.Defluviitaleaceae.id.1924	6.89176e-06	20.223
rs1582238	C	T	0.0801923	0.0167061	family.Defluviitaleaceae.id.1924	1.58521e-06	23.0417
rs1908593	C	T	0.070223	0.0156601	family.Defluviitaleaceae.id.1924	7.31849e-06	20.1081
rs9608282	G	T	0.139014	0.0299429	family.Defluviitaleaceae.id.1924	3.44e-06	21.554
rs4344384	T	G	0.0708803	0.0156121	family.Defluviitaleaceae.id.1924	5.62304e-06	20.6124
rs540220	C	T	-0.123954	0.0289814	family.Defluviitaleaceae.id.1924	1.89426e-05	18.2928
rs6058181	T	C	0.0834742	0.0166111	family.Desulfovibrionaceae.id.3169	5.02875e-07	25.2528
rs4506934	T	C	-0.0943381	0.020138	family.Desulfovibrionaceae.id.3169	2.80533e-06	21.9453
rs2692012	G	A	0.114231	0.0253568	family.Desulfovibrionaceae.id.3169	6.63952e-06	20.2944
rs11599763	C	T	-0.0555931	0.0117493	family.Desulfovibrionaceae.id.3169	2.22769e-06	22.3879
rs2838334	A	G	0.0571419	0.012423	family.Desulfovibrionaceae.id.3169	4.23118e-06	21.1572
rs112381107	T	C	0.211435	0.0456962	family.Desulfovibrionaceae.id.3169	3.7103e-06	21.409
rs16851319	C	G	-0.0732697	0.0150964	family.Desulfovibrionaceae.id.3169	1.21324e-06	23.5561
rs17791387	G	A	-0.0729251	0.0154381	family.Desulfovibrionaceae.id.3169	2.31567e-06	22.3136
rs9928243	A	C	-0.0541732	0.0117819	family.Desulfovibrionaceae.id.3169	4.26549e-06	21.1417
rs7164160	T	A	-0.0574455	0.0129468	family.Desulfovibrionaceae.id.3169	9.12102e-06	19.6872
rs3935584	T	C	-0.0525838	0.0115757	family.Desulfovibrionaceae.id.3169	5.55674e-06	20.6351
rs72647048	C	T	-0.0770089	0.017089	family.Desulfovibrionaceae.id.3169	6.59578e-06	20.307
rs78143293	G	A	-0.0848521	0.0170415	family.Enterobacteriaceae.id.3469	6.38673e-07	24.7918
rs111229068	T	A	0.110561	0.0241719	family.Enterobacteriaceae.id.3469	4.78626e-06	20.921
rs6092361	G	A	0.060255	0.0129095	family.Enterobacteriaceae.id.3469	3.04883e-06	21.7856
rs504442	G	T	0.084159	0.0189479	family.Enterobacteriaceae.id.3469	8.92906e-06	19.7279
rs80319214	G	C	0.0990404	0.0215877	family.Enterobacteriaceae.id.3469	4.47927e-06	21.048
rs11026530	C	T	0.0822408	0.0186379	family.Enterobacteriaceae.id.3469	1.02158e-05	19.4706
rs79757635	A	C	0.0758597	0.0171286	family.Enterobacteriaceae.id.3469	9.4741e-06	19.6146
rs2374343	G	C	0.0584029	0.0126351	family.Enterobacteriaceae.id.3469	3.79567e-06	21.3654
rs35673018	A	G	0.0899642	0.0202934	family.Enterobacteriaceae.id.3469	9.28585e-06	19.653
rs61973590	G	C	-0.0605392	0.0133696	family.Enterobacteriaceae.id.3469	5.95114e-06	20.5039
rs4792380	T	A	0.115598	0.0257683	family.Enterobacteriaceae.id.3469	7.25562e-06	20.1246
rs62504403	T	C	0.0681159	0.0127883	family.Erysipelotrichaceae.id.2149	1.00175e-07	28.3706
rs7234058	C	T	-0.0945759	0.0194091	family.Erysipelotrichaceae.id.2149	1.10047e-06	23.7438
rs17530232	G	A	0.10305	0.0224648	family.Erysipelotrichaceae.id.2149	4.49263e-06	21.0423
rs2300774	A	G	0.0524152	0.0106784	family.Erysipelotrichaceae.id.2149	9.17592e-07	24.0937
rs35161940	C	T	-0.0806041	0.0167641	family.Erysipelotrichaceae.id.2149	1.52343e-06	23.1182
rs10781552	T	C	-0.0552212	0.0116074	family.Erysipelotrichaceae.id.2149	1.96096e-06	22.6329
rs8003149	T	C	0.0538798	0.0116888	family.Erysipelotrichaceae.id.2149	4.03592e-06	21.2477
rs4078432	T	C	-0.0608929	0.0133764	family.Erysipelotrichaceae.id.2149	5.30679e-06	20.7232
rs56970041	G	T	0.0724144	0.0164471	family.Erysipelotrichaceae.id.2149	1.06823e-05	19.3854
rs921306	C	T	0.0493866	0.0109127	family.Erysipelotrichaceae.id.2149	6.02189e-06	20.4812
rs7826267	G	T	-0.0839071	0.0199131	family.Erysipelotrichaceae.id.2149	2.51256e-05	17.755
rs1884466	T	C	-0.0475363	0.0106939	family.Erysipelotrichaceae.id.2149	8.78103e-06	19.7598
rs290833	G	T	-0.0497374	0.0111376	family.Erysipelotrichaceae.id.2149	7.9808e-06	19.9425
rs2155352	G	A	-0.150538	0.0302319	family.FamilyXI.id.1936	6.37729e-07	24.7947
rs697771	G	A	-0.117677	0.0251491	family.FamilyXI.id.1936	2.88031e-06	21.8947
rs10759623	T	C	-0.162115	0.032151	family.FamilyXI.id.1936	4.59993e-07	25.4247
rs11547158	G	A	-0.177599	0.0372795	family.FamilyXI.id.1936	1.89795e-06	22.6957
rs488164	G	T	0.117998	0.025516	family.FamilyXI.id.1936	3.75572e-06	21.3856
rs3733511	G	A	0.128253	0.0274718	family.FamilyXI.id.1936	3.03331e-06	21.7954
rs6025153	C	G	0.118619	0.0261969	family.FamilyXI.id.1936	5.95552e-06	20.5024
rs78222136	C	G	0.224835	0.0511672	family.FamilyXI.id.1936	1.11224e-05	19.3083
rs17379710	C	T	-0.116383	0.0252125	family.FamilyXI.id.1936	3.91012e-06	21.3084
rs2156611	C	T	-0.112486	0.0251099	family.FamilyXI.id.1936	7.47262e-06	20.0683
rs6501525	G	A	0.0561559	0.0115587	family.FamilyXIII.id.1957	1.1839e-06	23.6032
rs118170811	G	A	0.151619	0.0317112	family.FamilyXIII.id.1957	1.74212e-06	22.8603
rs12643275	T	A	-0.0550907	0.0116474	family.FamilyXIII.id.1957	2.2466e-06	22.3717
rs1999289	T	A	-0.0637366	0.013927	family.FamilyXIII.id.1957	4.72849e-06	20.9442
rs482905	T	G	0.0596528	0.012717	family.FamilyXIII.id.1957	2.7216e-06	22.0035
rs3098182	T	G	0.0508511	0.011014	family.FamilyXIII.id.1957	3.89447e-06	21.3161
rs6797051	T	C	-0.0805984	0.0171364	family.FamilyXIII.id.1957	2.55934e-06	22.1214
rs66753613	A	G	0.0651136	0.0144251	family.FamilyXIII.id.1957	6.36465e-06	20.3753
rs7514702	C	T	-0.0663236	0.0141626	family.FamilyXIII.id.1957	2.82672e-06	21.9307
rs7076829	A	T	-0.0516394	0.0112313	family.FamilyXIII.id.1957	4.26941e-06	21.1399
rs10404377	A	C	-0.0503183	0.011165	family.FamilyXIII.id.1957	6.58166e-06	20.3111
rs4293737	G	A	-0.112091	0.0271305	family.FamilyXIII.id.1957	3.60347e-05	17.0696
rs1887048	A	G	0.0579979	0.0129602	family.FamilyXIII.id.1957	7.63856e-06	20.0263
rs12904405	G	A	-0.0851896	0.0192688	family.FamilyXIII.id.1957	9.81963e-06	19.5462
rs9929145	A	G	-0.125721	0.0245233	family.Lachnospiraceae.id.1987	2.95032e-07	26.282
rs11755180	G	C	-0.049227	0.0104894	family.Lachnospiraceae.id.1987	2.69197e-06	22.0245
rs35524804	C	T	-0.0607481	0.0125216	family.Lachnospiraceae.id.1987	1.22547e-06	23.5368
rs11979110	C	T	-0.0500924	0.0105069	family.Lachnospiraceae.id.1987	1.86446e-06	22.7299
rs79086868	C	T	0.0776723	0.0164472	family.Lachnospiraceae.id.1987	2.32944e-06	22.3022
rs112040820	G	A	0.0549584	0.0117086	family.Lachnospiraceae.id.1987	2.68097e-06	22.0323
rs2159863	G	A	-0.0585831	0.0128742	family.Lachnospiraceae.id.1987	5.35383e-06	20.7063
rs11139361	C	T	0.0494463	0.0110503	family.Lachnospiraceae.id.1987	7.65393e-06	20.0224
rs1205443	G	A	0.0501415	0.0112157	family.Lachnospiraceae.id.1987	7.7984e-06	19.9867
rs7359994	C	T	-0.0503142	0.0112482	family.Lachnospiraceae.id.1987	7.70928e-06	20.0086
rs146660815	C	T	-0.215114	0.0476778	family.Lachnospiraceae.id.1987	6.42715e-06	20.3566
rs959845	T	C	-0.0493666	0.0107801	family.Lachnospiraceae.id.1987	4.66297e-06	20.971
rs10402491	T	C	0.0661701	0.014851	family.Lachnospiraceae.id.1987	8.36548e-06	19.8525
rs13005175	G	A	0.0993483	0.0218395	family.Lachnospiraceae.id.1987	5.3897e-06	20.6936
rs2910921	C	T	0.160302	0.035832	family.Lachnospiraceae.id.1987	7.68736e-06	20.0141
rs12760724	C	A	-0.0484566	0.0107934	family.Lachnospiraceae.id.1987	7.14019e-06	20.1553
rs3127230	T	C	-0.0503537	0.0112201	family.Lachnospiraceae.id.1987	7.19536e-06	20.1406
rs11841382	T	G	-0.0718128	0.017462	family.Lachnospiraceae.id.1987	3.91356e-05	16.9129
rs16861661	A	G	-0.193287	0.0379293	family.Lactobacillaceae.id.1836	3.46925e-07	25.9691
rs921925	C	A	0.0999419	0.0201687	family.Lactobacillaceae.id.1836	7.22223e-07	24.5549
rs768253	G	T	-0.0792344	0.0170604	family.Lactobacillaceae.id.1836	3.41163e-06	21.5699
rs6092149	T	A	-0.0825646	0.0170282	family.Lactobacillaceae.id.1836	1.2428e-06	23.5098
rs328312	A	T	0.082529	0.0168225	family.Lactobacillaceae.id.1836	9.30131e-07	24.0676
rs11674854	T	C	-0.0830224	0.0175267	family.Lactobacillaceae.id.1836	2.17015e-06	22.4382
rs77478751	G	A	-0.219178	0.0473566	family.Lactobacillaceae.id.1836	3.6879e-06	21.4206
rs74599091	G	A	0.191613	0.0425039	family.Lactobacillaceae.id.1836	6.5404e-06	20.3232
rs9345899	G	A	-0.124042	0.0278946	family.Lactobacillaceae.id.1836	8.71593e-06	19.774
rs7399658	A	G	-0.10457	0.0220312	family.Lactobacillaceae.id.1836	2.0703e-06	22.5287
rs1530559	A	G	0.0772453	0.0176921	family.Lactobacillaceae.id.1836	1.26495e-05	19.0627
rs62314653	A	C	0.177082	0.0392269	family.Lactobacillaceae.id.1836	6.35263e-06	20.3789
rs10202904	G	T	-0.121754	0.0235357	family.Methanobacteriaceae.id.121	2.30182e-07	26.7615
rs73457410	G	A	0.21534	0.0436695	family.Methanobacteriaceae.id.121	8.17584e-07	24.316
rs62241835	T	G	-0.203385	0.0417931	family.Methanobacteriaceae.id.121	1.13601e-06	23.6827
rs894996	A	C	0.216999	0.0449076	family.Methanobacteriaceae.id.121	1.35081e-06	23.3495
rs75208022	T	C	-0.227245	0.048763	family.Methanobacteriaceae.id.121	3.15922e-06	21.7173
rs12825290	G	C	-0.216781	0.0493496	family.Methanobacteriaceae.id.121	1.11921e-05	19.2963
rs56131665	A	G	0.178661	0.039298	family.Methanobacteriaceae.id.121	5.45921e-06	20.669
rs11018665	T	A	0.111465	0.0250516	family.Methanobacteriaceae.id.121	8.6096e-06	19.7975
rs4257531	A	G	0.164498	0.0364959	family.Methanobacteriaceae.id.121	6.56556e-06	20.3158
rs6508769	C	T	0.153519	0.0344519	family.Methanobacteriaceae.id.121	8.34848e-06	19.8564
rs73068003	T	G	-0.15814	0.0351803	family.Methanobacteriaceae.id.121	6.95248e-06	20.2063
rs10424197	A	G	-0.111274	0.0247517	family.Methanobacteriaceae.id.121	6.9367e-06	20.2106
rs4428215	A	G	0.12561	0.0230053	family.Oxalobacteraceae.id.2966	4.76023e-08	29.8121
rs1569853	C	T	-0.140043	0.0281704	family.Oxalobacteraceae.id.2966	6.65138e-07	24.7136
rs736744	T	C	0.105642	0.0200648	family.Oxalobacteraceae.id.2966	1.40157e-07	27.7207
rs6000536	T	C	-0.118383	0.0241355	family.Oxalobacteraceae.id.2966	9.34619e-07	24.0583
rs36057338	T	G	0.181604	0.0398742	family.Oxalobacteraceae.id.2966	5.25302e-06	20.7427
rs7993559	A	C	0.0921059	0.0201114	family.Oxalobacteraceae.id.2966	4.65433e-06	20.9745
rs12002250	C	A	0.196145	0.044523	family.Oxalobacteraceae.id.2966	1.0555e-05	19.4083
rs111966731	C	T	0.204031	0.0445746	family.Oxalobacteraceae.id.2966	4.71032e-06	20.9516
rs17138946	T	G	-0.189444	0.0430248	family.Oxalobacteraceae.id.2966	1.067e-05	19.3876
rs11246212	C	T	0.13607	0.0291797	family.Oxalobacteraceae.id.2966	3.11342e-06	21.7454
rs934049	A	G	0.109751	0.0238636	family.Oxalobacteraceae.id.2966	4.24292e-06	21.1518
rs12509763	G	C	-0.16332	0.0360823	family.Oxalobacteraceae.id.2966	6.00223e-06	20.4875
rs561239	G	A	0.105525	0.0236769	family.Oxalobacteraceae.id.2966	8.31605e-06	19.8638
rs62435498	A	C	0.181521	0.0400608	family.Oxalobacteraceae.id.2966	5.86658e-06	20.5312
rs80330081	C	A	-0.18756	0.0423688	family.Oxalobacteraceae.id.2966	9.56234e-06	19.5969
rs12191680	G	C	0.102214	0.0197189	family.Pasteurellaceae.id.3689	2.17733e-07	26.8689
rs9382510	T	C	-0.0881865	0.0169965	family.Pasteurellaceae.id.3689	2.11976e-07	26.9207
rs10840326	G	C	-0.0717634	0.0149229	family.Pasteurellaceae.id.3689	1.51736e-06	23.1259
rs76022354	T	C	0.24289	0.0500406	family.Pasteurellaceae.id.3689	1.21086e-06	23.5599
rs72756943	A	G	0.13988	0.0303029	family.Pasteurellaceae.id.3689	3.91089e-06	21.308
rs78909003	C	T	-0.241159	0.0498372	family.Pasteurellaceae.id.3689	1.30532e-06	23.4154
rs6092684	T	A	0.0684647	0.014674	family.Pasteurellaceae.id.3689	3.07538e-06	21.7689
rs4822728	C	T	0.0685479	0.0149032	family.Pasteurellaceae.id.3689	4.23444e-06	21.1557
rs35510	G	A	0.122729	0.0264958	family.Pasteurellaceae.id.3689	3.62105e-06	21.4557
rs10965428	A	C	-0.119902	0.0258219	family.Pasteurellaceae.id.3689	3.4268e-06	21.5614
rs16970009	G	A	0.187381	0.0429572	family.Pasteurellaceae.id.3689	1.28848e-05	19.0275
rs12050685	G	A	-0.0670948	0.015239	family.Pasteurellaceae.id.3689	1.06844e-05	19.385
rs73139353	C	A	-0.222573	0.0484634	family.Pasteurellaceae.id.3689	4.37778e-06	21.0919
rs6972479	G	A	-0.0781862	0.0175366	family.Pasteurellaceae.id.3689	8.25476e-06	19.8779
rs9895850	C	T	-0.176406	0.041017	family.Pasteurellaceae.id.3689	1.7017e-05	18.497
rs111582866	A	G	-0.113957	0.0256403	family.Pasteurellaceae.id.3689	8.8113e-06	19.7532
rs62568866	A	T	-0.118018	0.0259206	family.Pasteurellaceae.id.3689	5.28699e-06	20.7304
rs731534	G	C	-0.0986502	0.0216316	family.Pasteurellaceae.id.3689	5.10415e-06	20.7978
rs9938097	C	T	-0.0710386	0.0158024	family.Pasteurellaceae.id.3689	6.94314e-06	20.2088
rs35703006	T	G	0.0812655	0.0164355	family.Peptococcaceae.id.2024	7.63398e-07	24.4481
rs4990837	G	A	0.0910387	0.0185869	family.Peptococcaceae.id.2024	9.68214e-07	23.9903
rs150600492	C	A	0.135774	0.0289757	family.Peptococcaceae.id.2024	2.78881e-06	21.9566
rs12634826	G	T	-0.0739885	0.0150931	family.Peptococcaceae.id.2024	9.48014e-07	24.0309
rs12992764	G	T	0.0684213	0.0141137	family.Peptococcaceae.id.2024	1.24798e-06	23.5018
rs75898026	G	A	-0.0821779	0.0173541	family.Peptococcaceae.id.2024	2.18683e-06	22.4235
rs117452796	G	A	-0.257982	0.0549569	family.Peptococcaceae.id.2024	2.67567e-06	22.0361
rs75430375	T	C	-0.147941	0.0317498	family.Peptococcaceae.id.2024	3.16856e-06	21.7117
rs12144792	T	C	0.064399	0.0141246	family.Peptococcaceae.id.2024	5.13094e-06	20.7878
rs61841503	A	G	0.0919658	0.0161331	family.Peptostreptococcaceae.id.2042	1.19496e-08	32.4951
rs4692811	T	C	0.0642075	0.0126913	family.Peptostreptococcaceae.id.2042	4.21054e-07	25.5953
rs12377846	A	C	-0.252	0.0511627	family.Peptostreptococcaceae.id.2042	8.41581e-07	24.2602
rs2644627	G	C	-0.0558506	0.011224	family.Peptostreptococcaceae.id.2042	6.49138e-07	24.7605
rs59987323	T	C	-0.0537078	0.011443	family.Peptostreptococcaceae.id.2042	2.68562e-06	22.029
rs9573934	T	C	-0.0687189	0.0141533	family.Peptostreptococcaceae.id.2042	1.20184e-06	23.5743
rs75819860	A	T	0.126264	0.0268383	family.Peptostreptococcaceae.id.2042	2.54345e-06	22.1334
rs117020988	T	C	0.182411	0.0372126	family.Peptostreptococcaceae.id.2042	9.49329e-07	24.0282
rs1520207	T	C	0.0525658	0.0112476	family.Peptostreptococcaceae.id.2042	2.96092e-06	21.8417
rs76982728	C	T	0.124203	0.0266923	family.Peptostreptococcaceae.id.2042	3.26935e-06	21.6516
rs12986312	G	T	0.0571818	0.0125947	family.Peptostreptococcaceae.id.2042	5.62157e-06	20.6129
rs10805326	A	G	0.0566637	0.012276	family.Peptostreptococcaceae.id.2042	3.91551e-06	21.3058
rs1467258	A	G	0.072584	0.0162321	family.Peptostreptococcaceae.id.2042	7.76268e-06	19.9954
rs59865771	T	C	-0.0573764	0.0127192	family.Peptostreptococcaceae.id.2042	6.45215e-06	20.3492
rs77540684	G	T	0.106725	0.0245638	family.Peptostreptococcaceae.id.2042	1.39391e-05	18.8775
rs6721459	G	A	0.0509823	0.0111975	family.Peptostreptococcaceae.id.2042	5.28846e-06	20.7299
rs10119172	G	C	-0.0737324	0.014259	family.Porphyromonadaceae.id.943	2.32918e-07	26.7386
rs17065783	G	A	-0.059133	0.0122235	family.Porphyromonadaceae.id.943	1.31388e-06	23.4028
rs6953849	G	A	0.0718149	0.0150724	family.Porphyromonadaceae.id.943	1.89178e-06	22.7019
rs10858364	T	G	0.055316	0.012085	family.Porphyromonadaceae.id.943	4.71136e-06	20.9512
rs3111851	G	C	0.0581896	0.0121147	family.Porphyromonadaceae.id.943	1.56136e-06	23.0709
rs7330827	C	T	-0.103842	0.0237355	family.Porphyromonadaceae.id.943	1.21455e-05	19.1403
rs35961441	C	A	0.0915257	0.0207306	family.Porphyromonadaceae.id.943	1.01005e-05	19.4923
rs10762312	A	G	-0.052368	0.0118814	family.Porphyromonadaceae.id.943	1.04546e-05	19.4265
rs35233670	C	T	-0.0473576	0.010602	family.Porphyromonadaceae.id.943	7.93723e-06	19.9529
rs864093	C	A	-0.0527939	0.0117499	family.Porphyromonadaceae.id.943	7.01863e-06	20.1882
rs1980561	G	A	-0.0485289	0.0109284	family.Porphyromonadaceae.id.943	8.96953e-06	19.7192
rs9958960	A	G	-0.0914807	0.0173611	family.Prevotellaceae.id.960	1.3696e-07	27.7653
rs4493272	C	T	-0.0604992	0.0118027	family.Prevotellaceae.id.960	2.96173e-07	26.2745
rs3860225	G	A	0.083936	0.0167936	family.Prevotellaceae.id.960	5.78996e-07	24.9809
rs912860	A	G	-0.229046	0.0483124	family.Prevotellaceae.id.960	2.12732e-06	22.4765
rs12118202	C	T	-0.0751986	0.0147265	family.Prevotellaceae.id.960	3.28459e-07	26.0747
rs2206482	G	T	-0.0569105	0.0117486	family.Prevotellaceae.id.960	1.27248e-06	23.4644
rs9586501	A	G	0.0592681	0.0127329	family.Prevotellaceae.id.960	3.24437e-06	21.6663
rs12057990	T	C	0.0589878	0.0132268	family.Prevotellaceae.id.960	8.20705e-06	19.889
rs148376875	G	T	0.084515	0.0179163	family.Prevotellaceae.id.960	2.39103e-06	22.2521
rs4685827	C	T	-0.0679529	0.0145407	family.Prevotellaceae.id.960	2.96421e-06	21.8396
rs10131942	G	C	0.0701212	0.0158326	family.Prevotellaceae.id.960	9.47114e-06	19.6152
rs34660375	G	A	-0.0805894	0.0178291	family.Prevotellaceae.id.960	6.18114e-06	20.4313
rs7252711	G	A	-0.0740876	0.0161926	family.Prevotellaceae.id.960	4.75302e-06	20.9343
rs3758087	C	T	0.0564199	0.0124655	family.Prevotellaceae.id.960	6.0087e-06	20.4854
rs34071565	A	T	-0.1567	0.0347882	family.Prevotellaceae.id.960	6.65622e-06	20.2896
rs13069367	C	A	-0.0539768	0.0119687	family.Prevotellaceae.id.960	6.48836e-06	20.3384
rs7975087	A	C	-0.0601448	0.0135454	family.Prevotellaceae.id.960	8.98609e-06	19.7157
rs2278540	A	G	0.0554249	0.0123265	family.Prevotellaceae.id.960	6.9109e-06	20.2177
rs9813022	G	A	-0.0842444	0.0163583	family.Rhodospirillaceae.id.2717	2.60569e-07	26.5219
rs3754624	T	C	0.0971389	0.0200064	family.Rhodospirillaceae.id.2717	1.20149e-06	23.5748
rs55876211	T	C	-0.0911851	0.0196395	family.Rhodospirillaceae.id.2717	3.43491e-06	21.5569
rs4278423	C	T	0.107529	0.0235725	family.Rhodospirillaceae.id.2717	5.07553e-06	20.8086
rs16855101	T	C	0.119409	0.0250471	family.Rhodospirillaceae.id.2717	1.86651e-06	22.7278
rs1549633	C	A	0.0999312	0.0218634	family.Rhodospirillaceae.id.2717	4.86074e-06	20.8914
rs11591293	T	G	0.0743184	0.0158724	family.Rhodospirillaceae.id.2717	2.83761e-06	21.9233
rs74354280	T	C	-0.0911896	0.0204907	family.Rhodospirillaceae.id.2717	8.57534e-06	19.8051
rs61933850	A	G	0.164808	0.0360647	family.Rhodospirillaceae.id.2717	4.88187e-06	20.8831
rs56250014	T	A	0.115417	0.0256947	family.Rhodospirillaceae.id.2717	7.06064e-06	20.1767
rs1035406	A	G	-0.11354	0.0250863	family.Rhodospirillaceae.id.2717	6.0115e-06	20.4845
rs72714493	G	A	0.0816858	0.0180791	family.Rhodospirillaceae.id.2717	6.23562e-06	20.4145
rs12977163	C	G	0.0730951	0.0163491	family.Rhodospirillaceae.id.2717	7.78882e-06	19.989
rs13336560	T	C	-0.0701719	0.0158061	family.Rhodospirillaceae.id.2717	9.01535e-06	19.7095
rs4822789	C	G	0.0734321	0.0160521	family.Rhodospirillaceae.id.2717	4.77124e-06	20.927
rs6679026	C	T	0.111984	0.0251088	family.Rhodospirillaceae.id.2717	8.19822e-06	19.8911
rs1923415	G	A	-0.0999238	0.0227326	family.Rhodospirillaceae.id.2717	1.10458e-05	19.3215
rs9603208	T	G	0.0821173	0.0159596	family.Rikenellaceae.id.967	2.67044e-07	26.4745
rs1939881	A	G	-0.105589	0.0206213	family.Rikenellaceae.id.967	3.04862e-07	26.2187
rs67705352	G	T	-0.0549688	0.0110534	family.Rikenellaceae.id.967	6.59143e-07	24.731
rs4264350	C	T	-0.0526393	0.0108555	family.Rikenellaceae.id.967	1.24027e-06	23.5137
rs62532512	A	C	-0.0504257	0.0107399	family.Rikenellaceae.id.967	2.66397e-06	22.0445
rs67281112	C	G	0.0635814	0.0137451	family.Rikenellaceae.id.967	3.73265e-06	21.3975
rs6837275	G	A	0.0570355	0.011887	family.Rikenellaceae.id.967	1.60144e-06	23.0222
rs9578457	A	G	-0.141478	0.0315848	family.Rikenellaceae.id.967	7.48801e-06	20.0643
rs77885767	T	C	-0.156209	0.0336482	family.Rikenellaceae.id.967	3.44337e-06	21.5521
rs59663348	A	G	0.0570915	0.0125048	family.Rikenellaceae.id.967	4.98107e-06	20.8446
rs8130320	G	A	-0.048924	0.0106843	family.Rikenellaceae.id.967	4.67122e-06	20.9676
rs74474130	G	T	0.137747	0.0295688	family.Rikenellaceae.id.967	3.18462e-06	21.702
rs7242694	T	C	-0.0618674	0.0134882	family.Rikenellaceae.id.967	4.50153e-06	21.0385
rs36021379	G	A	-0.0656005	0.0144903	family.Rikenellaceae.id.967	5.97678e-06	20.4956
rs10217435	T	C	-0.0883756	0.0197506	family.Rikenellaceae.id.967	7.65661e-06	20.0218
rs2447496	A	G	-0.0549203	0.0121904	family.Rikenellaceae.id.967	6.63113e-06	20.2968
rs4783173	G	C	0.0481514	0.0110006	family.Rikenellaceae.id.967	1.20231e-05	19.1596
rs7832304	G	T	-0.0724262	0.016063	family.Rikenellaceae.id.967	6.51693e-06	20.33
rs10832801	C	A	-0.0534763	0.0122666	family.Rikenellaceae.id.967	1.30362e-05	19.0052
rs9389714	T	C	-0.0636841	0.0143416	family.Rikenellaceae.id.967	8.97383e-06	19.7183
rs6744030	T	C	0.0696747	0.0157103	family.Rikenellaceae.id.967	9.20861e-06	19.6689
rs117677831	A	G	0.0984657	0.0188897	family.Ruminococcaceae.id.2050	1.86153e-07	27.1718
rs2113833	C	T	0.169146	0.0355009	family.Ruminococcaceae.id.2050	1.89269e-06	22.701
rs17376049	C	T	0.0848534	0.0172114	family.Ruminococcaceae.id.2050	8.21987e-07	24.3056
rs56199908	C	T	-0.199327	0.0410444	family.Ruminococcaceae.id.2050	1.19559e-06	23.5843
rs10093275	T	C	0.0534595	0.011677	family.Ruminococcaceae.id.2050	4.6899e-06	20.9599
rs76724913	G	T	0.0901053	0.0203104	family.Ruminococcaceae.id.2050	9.14744e-06	19.6817
rs1612733	C	T	0.108708	0.0238006	family.Ruminococcaceae.id.2050	4.93661e-06	20.8617
rs2426816	A	T	-0.0480152	0.0106011	family.Ruminococcaceae.id.2050	5.91919e-06	20.5142
rs3009418	A	C	0.0927607	0.0210123	family.Ruminococcaceae.id.2050	1.01203e-05	19.4886
rs10166469	C	T	-0.053336	0.0120209	family.Ruminococcaceae.id.2050	9.1248e-06	19.6864
rs1158100	G	A	-0.0490539	0.0109865	family.Ruminococcaceae.id.2050	8.00932e-06	19.9356
rs499272	C	G	0.0706431	0.016046	family.Ruminococcaceae.id.2050	1.06991e-05	19.3823
rs11110281	C	T	-0.130554	0.0225943	family.Streptococcaceae.id.1850	7.55102e-09	33.3874
rs2952251	G	A	-0.0639298	0.0126525	family.Streptococcaceae.id.1850	4.35491e-07	25.5303
rs4968759	G	A	-0.0544035	0.0111271	family.Streptococcaceae.id.1850	1.01212e-06	23.9049
rs395407	C	G	-0.0826855	0.0172536	family.Streptococcaceae.id.1850	1.64831e-06	22.9667
rs35344081	A	G	0.0609349	0.0129703	family.Streptococcaceae.id.1850	2.62693e-06	22.0714
rs2370083	T	G	-0.0842751	0.0184509	family.Streptococcaceae.id.1850	4.9352e-06	20.8623
rs10028567	T	C	-0.0934027	0.0190343	family.Streptococcaceae.id.1850	9.24521e-07	24.0792
rs72739637	G	A	0.0927983	0.0192021	family.Streptococcaceae.id.1850	1.34682e-06	23.3552
rs16950051	G	A	0.107008	0.0236973	family.Streptococcaceae.id.1850	6.31372e-06	20.3907
rs11720390	A	G	0.103043	0.0226649	family.Streptococcaceae.id.1850	5.45758e-06	20.6696
rs77968078	A	G	-0.0993013	0.0224788	family.Streptococcaceae.id.1850	9.98206e-06	19.5149
rs7916711	G	A	0.0959639	0.021545	family.Streptococcaceae.id.1850	8.42422e-06	19.8391
rs957755	G	T	-0.0642449	0.0142702	family.Streptococcaceae.id.1850	6.73104e-06	20.2682
rs6806351	C	T	-0.0619209	0.0135744	family.Streptococcaceae.id.1850	5.0766e-06	20.8082
rs9903102	A	C	-0.0693015	0.0154096	family.Streptococcaceae.id.1850	6.88261e-06	20.2256
rs57646748	A	G	-0.088021	0.019876	family.Streptococcaceae.id.1850	9.4884e-06	19.6117
rs6563952	C	G	0.0801931	0.0178576	family.Streptococcaceae.id.1850	7.09898e-06	20.1664
rs9864379	C	T	-0.160521	0.0292752	family.unknownfamily.id.1000001214	4.1774e-08	30.0653
rs11150282	C	T	0.098235	0.0197127	family.unknownfamily.id.1000001214	6.24938e-07	24.8337
rs16851659	C	G	-0.0895168	0.0186555	family.unknownfamily.id.1000001214	1.59931e-06	23.0247
rs4129395	A	G	0.0904264	0.0185253	family.unknownfamily.id.1000001214	1.05426e-06	23.8264
rs1221147	A	T	0.126305	0.0279161	family.unknownfamily.id.1000001214	6.0554e-06	20.4706
rs79790072	C	T	0.226103	0.0488017	family.unknownfamily.id.1000001214	3.60246e-06	21.4655
rs73074665	T	A	0.164631	0.0356037	family.unknownfamily.id.1000001214	3.76416e-06	21.3813
rs113884518	C	T	-0.20591	0.0455376	family.unknownfamily.id.1000001214	6.1329e-06	20.4463
rs789069	C	A	-0.10413	0.0234459	family.unknownfamily.id.1000001214	8.94255e-06	19.725
rs367480	A	G	-0.0841649	0.0185948	family.unknownfamily.id.1000001214	6.00358e-06	20.4871
rs8028558	G	A	0.08346	0.0188504	family.unknownfamily.id.1000001214	9.53359e-06	19.6027
rs28678345	C	T	0.213083	0.0471377	family.unknownfamily.id.1000001214	6.17118e-06	20.4344
rs74603314	C	T	0.230767	0.0489701	family.unknownfamily.id.1000005471	2.44806e-06	22.2068
rs76373661	A	G	0.0908218	0.0202986	family.unknownfamily.id.1000005471	7.66656e-06	20.0193
rs17235252	C	T	-0.122002	0.0255463	family.unknownfamily.id.1000005471	1.79059e-06	22.8076
rs638542	A	G	-0.070592	0.0157049	family.unknownfamily.id.1000005471	6.96023e-06	20.2041
rs62188991	C	G	-0.110864	0.0241355	family.unknownfamily.id.1000005471	4.36083e-06	21.0993
rs949341	A	G	0.0656602	0.0147216	family.unknownfamily.id.1000005471	8.19158e-06	19.8926
rs13100746	T	C	0.0638979	0.0142685	family.unknownfamily.id.1000005471	7.52623e-06	20.0546
rs515984	C	T	-0.0875451	0.0190685	family.unknownfamily.id.1000005471	4.40959e-06	21.078
rs7706512	A	G	0.0657351	0.0138979	family.unknownfamily.id.1000005471	2.24686e-06	22.3715
rs11779863	A	G	-0.0772768	0.0172171	family.unknownfamily.id.1000005471	7.17645e-06	20.1456
rs7801843	G	A	-0.0869495	0.0194509	family.unknownfamily.id.1000005471	7.81488e-06	19.9826
rs10071529	C	G	0.125105	0.0278674	family.unknownfamily.id.1000005471	7.14653e-06	20.1536
rs739151	G	C	0.0652659	0.0139773	family.unknownfamily.id.1000005471	3.02042e-06	21.8035
rs114184530	C	T	-0.154545	0.0339992	family.unknownfamily.id.1000005471	5.47949e-06	20.6619
rs12566890	G	T	-0.103134	0.0241775	family.unknownfamily.id.1000005471	1.99285e-05	18.1961
rs3932485	T	C	0.0626209	0.0141623	family.unknownfamily.id.1000005471	9.79483e-06	19.551
rs60583455	C	T	0.108934	0.021177	family.unknownfamily.id.1000006161	2.68995e-07	26.4604
rs2172426	T	C	-0.10212	0.0198947	family.unknownfamily.id.1000006161	2.85118e-07	26.348
rs11251024	A	G	0.104201	0.0206737	family.unknownfamily.id.1000006161	4.64871e-07	25.4043
rs13219468	C	G	0.115344	0.0236958	family.unknownfamily.id.1000006161	1.12913e-06	23.6944
rs267959	G	A	0.0988612	0.0209676	family.unknownfamily.id.1000006161	2.41758e-06	22.2308
rs11606187	G	A	-0.154539	0.0326288	family.unknownfamily.id.1000006161	2.17674e-06	22.4324
rs7911787	T	G	-0.223071	0.0470232	family.unknownfamily.id.1000006161	2.09709e-06	22.504
rs72671304	C	T	0.172322	0.0370028	family.unknownfamily.id.1000006161	3.20862e-06	21.6876
rs13385922	C	T	0.0929494	0.0201348	family.unknownfamily.id.1000006161	3.90545e-06	21.3107
rs4383094	C	T	0.149188	0.0320662	family.unknownfamily.id.1000006161	3.27936e-06	21.6457
rs55921101	T	A	-0.109245	0.0236201	family.unknownfamily.id.1000006161	3.74399e-06	21.3916
rs9542068	C	T	0.0990709	0.0218149	family.unknownfamily.id.1000006161	5.5875e-06	20.6246
rs2930903	G	C	0.0908335	0.0209434	family.unknownfamily.id.1000006161	1.44375e-05	18.8104
rs60775321	C	T	-0.0962425	0.0213842	family.unknownfamily.id.1000006161	6.7748e-06	20.2558
rs166849	A	G	0.0911053	0.0202239	family.unknownfamily.id.1000006161	6.64278e-06	20.2934
rs6051857	G	A	-0.134267	0.029288	family.unknownfamily.id.1000006161	4.55394e-06	21.0163
rs80270230	C	G	0.176113	0.0393214	family.unknownfamily.id.1000006161	7.50606e-06	20.0597
rs12741784	T	C	-0.0621452	0.0119266	family.Veillonellaceae.id.2172	1.88194e-07	27.1507
rs79535861	C	A	0.100666	0.0207016	family.Veillonellaceae.id.2172	1.15775e-06	23.6462
rs111810795	T	C	-0.0867108	0.0180573	family.Veillonellaceae.id.2172	1.57112e-06	23.0589
rs12186441	A	G	0.208096	0.0453999	family.Veillonellaceae.id.2172	4.56994e-06	21.0096
rs4797169	C	T	0.0587799	0.0128297	family.Veillonellaceae.id.2172	4.61522e-06	20.9907
rs12668619	G	A	0.055301	0.0117654	family.Veillonellaceae.id.2172	2.59759e-06	22.093
rs2175069	G	A	-0.0526752	0.0114886	family.Veillonellaceae.id.2172	4.54025e-06	21.0221
rs1442060	A	G	-0.0514024	0.0112125	family.Veillonellaceae.id.2172	4.55279e-06	21.0168
rs1447205	C	G	-0.0520689	0.0115656	family.Veillonellaceae.id.2172	6.72979e-06	20.2685
rs114889439	G	A	-0.253809	0.0539169	family.Veillonellaceae.id.2172	2.5088e-06	22.1597
rs4461038	G	A	-0.0554965	0.0119467	family.Veillonellaceae.id.2172	3.39539e-06	21.5791
rs6909981	T	C	-0.0638697	0.0141765	family.Veillonellaceae.id.2172	6.62748e-06	20.2979
rs2561116	G	T	-0.083617	0.0187159	family.Veillonellaceae.id.2172	7.90667e-06	19.9603
rs73557284	G	A	0.205194	0.0467174	family.Veillonellaceae.id.2172	1.12187e-05	19.2918
rs9345168	A	C	0.0509102	0.0113253	family.Veillonellaceae.id.2172	6.94827e-06	20.2074
rs11700976	A	C	0.0503337	0.0113763	family.Veillonellaceae.id.2172	9.66976e-06	19.5756
rs6692542	G	A	0.0534397	0.0118254	family.Veillonellaceae.id.2172	6.21108e-06	20.422
rs2585520	T	G	-0.0904972	0.0200428	family.Veillonellaceae.id.2172	6.32581e-06	20.387
rs75768969	G	C	-0.0703773	0.0156855	family.Veillonellaceae.id.2172	7.23075e-06	20.1312
rs1693340	C	T	0.0818934	0.018245	family.Veillonellaceae.id.2172	7.17141e-06	20.147
rs4263802	A	G	0.050942	0.0114921	family.Veillonellaceae.id.2172	9.30277e-06	19.6495
rs11729256	C	T	0.0749798	0.0150177	family.Verrucomicrobiaceae.id.4036	5.95195e-07	24.9277
rs4936098	G	A	0.0648691	0.0135928	family.Verrucomicrobiaceae.id.4036	1.82124e-06	22.7749
rs9349825	G	A	-0.0704354	0.0147128	family.Verrucomicrobiaceae.id.4036	1.68992e-06	22.9188
rs74542928	C	T	0.112124	0.0236422	family.Verrucomicrobiaceae.id.4036	2.11056e-06	22.4917
rs2602429	T	C	0.0745516	0.0156195	family.Verrucomicrobiaceae.id.4036	1.81515e-06	22.7814
rs4242783	A	G	0.0687992	0.0147694	family.Verrucomicrobiaceae.id.4036	3.18926e-06	21.6992
rs11184341	C	G	0.0655301	0.014223	family.Verrucomicrobiaceae.id.4036	4.079e-06	21.2274
rs61779207	A	G	-0.0758811	0.0167762	family.Verrucomicrobiaceae.id.4036	6.09278e-06	20.4588
rs117107102	G	A	0.204683	0.0431573	family.Verrucomicrobiaceae.id.4036	2.10865e-06	22.4934
rs12908520	A	G	0.0619104	0.0130946	family.Verrucomicrobiaceae.id.4036	2.2682e-06	22.3533
rs111862613	C	T	0.0907065	0.0196746	family.Verrucomicrobiaceae.id.4036	4.02034e-06	21.2551
rs941682	A	G	-0.0631526	0.0143767	family.Verrucomicrobiaceae.id.4036	1.11954e-05	19.2958
rs6890185	C	T	0.113424	0.0233137	genus..Clostridiuminnocuumgroup.id.14397	1.14398e-06	23.6692
rs61267978	C	T	0.14708	0.0320875	genus..Clostridiuminnocuumgroup.id.14397	4.56816e-06	21.0103
rs1948423	A	T	-0.108859	0.023425	genus..Clostridiuminnocuumgroup.id.14397	3.36571e-06	21.5959
rs6577484	A	G	0.160425	0.0360857	genus..Clostridiuminnocuumgroup.id.14397	8.76243e-06	19.7639
rs10074000	C	T	-0.102648	0.0227508	genus..Clostridiuminnocuumgroup.id.14397	6.42682e-06	20.3567
rs1942371	A	G	-0.157938	0.034187	genus..Clostridiuminnocuumgroup.id.14397	3.84054e-06	21.3428
rs40656	T	C	0.142664	0.0311021	genus..Clostridiuminnocuumgroup.id.14397	4.49732e-06	21.0403
rs71564433	A	T	-0.126746	0.0274657	genus..Clostridiuminnocuumgroup.id.14397	3.93654e-06	21.2955
rs77845139	G	A	-0.114993	0.0257186	genus..Clostridiuminnocuumgroup.id.14397	7.77848e-06	19.9916
rs10506058	G	A	0.0997048	0.0221926	genus..Clostridiuminnocuumgroup.id.14397	7.03224e-06	20.1844
rs4869133	A	G	-0.180591	0.0409505	genus..Clostridiuminnocuumgroup.id.14397	1.03385e-05	19.4478
rs55932844	G	A	-0.170705	0.0361023	genus..Eubacteriumbrachygroup.id.11296	2.26331e-06	22.3575
rs9613196	A	T	-0.238718	0.0528561	genus..Eubacteriumbrachygroup.id.11296	6.29045e-06	20.3977
rs62348779	C	T	-0.201481	0.043286	genus..Eubacteriumbrachygroup.id.11296	3.24556e-06	21.6656
rs2913110	T	C	0.105143	0.022942	genus..Eubacteriumbrachygroup.id.11296	4.58352e-06	21.0039
rs4862235	A	G	0.104806	0.0225751	genus..Eubacteriumbrachygroup.id.11296	3.44127e-06	21.5533
rs12151423	G	A	0.101329	0.0227324	genus..Eubacteriumbrachygroup.id.11296	8.29422e-06	19.8688
rs73199919	C	T	-0.236717	0.0531335	genus..Eubacteriumbrachygroup.id.11296	8.38405e-06	19.8482
rs6591893	A	G	0.108225	0.0240319	genus..Eubacteriumbrachygroup.id.11296	6.68701e-06	20.2807
rs720439	G	A	-0.111927	0.0251252	genus..Eubacteriumbrachygroup.id.11296	8.39861e-06	19.8449
rs13139592	C	T	-0.145997	0.0327192	genus..Eubacteriumbrachygroup.id.11296	8.11576e-06	19.9104
rs1384962	G	A	0.120888	0.0266264	genus..Eubacteriumbrachygroup.id.11296	5.62113e-06	20.6131
rs17159861	T	C	0.0962228	0.0168388	genus..Eubacteriumcoprostanoligenesgroup.id.11375	1.10132e-08	32.6537
rs9648214	C	T	-0.0828719	0.016431	genus..Eubacteriumcoprostanoligenesgroup.id.11375	4.56764e-07	25.4383
rs12906958	T	C	-0.0533159	0.0115935	genus..Eubacteriumcoprostanoligenesgroup.id.11375	4.24959e-06	21.1488
rs11808093	C	T	0.0790287	0.0173724	genus..Eubacteriumcoprostanoligenesgroup.id.11375	5.38771e-06	20.6943
rs4076415	G	T	0.0515152	0.0110294	genus..Eubacteriumcoprostanoligenesgroup.id.11375	3.00172e-06	21.8155
rs6762473	A	C	0.0521584	0.0112353	genus..Eubacteriumcoprostanoligenesgroup.id.11375	3.44409e-06	21.5517
rs10444197	G	A	-0.0505823	0.0113455	genus..Eubacteriumcoprostanoligenesgroup.id.11375	8.2595e-06	19.8768
rs2644213	A	G	0.0538845	0.0121245	genus..Eubacteriumcoprostanoligenesgroup.id.11375	8.81853e-06	19.7517
rs11720857	T	C	0.0630776	0.0144485	genus..Eubacteriumcoprostanoligenesgroup.id.11375	1.26723e-05	19.0592
rs4717831	T	A	0.0786783	0.0174038	genus..Eubacteriumcoprostanoligenesgroup.id.11375	6.16204e-06	20.4372
rs62024432	T	C	-0.0769698	0.0172101	genus..Eubacteriumcoprostanoligenesgroup.id.11375	7.73643e-06	20.0019
rs76898927	A	G	0.123055	0.0266375	genus..Eubacteriumcoprostanoligenesgroup.id.11375	3.84448e-06	21.3409
rs1020520	G	T	-0.0590705	0.0132929	genus..Eubacteriumcoprostanoligenesgroup.id.11375	8.83959e-06	19.7471
rs11052069	C	T	0.0477832	0.0107833	genus..Eubacteriumcoprostanoligenesgroup.id.11375	9.37067e-06	19.6356
rs79895140	C	T	-0.0641017	0.0141153	genus..Eubacteriumcoprostanoligenesgroup.id.11375	5.591e-06	20.6234
rs4583233	C	A	0.0670205	0.0128122	genus..Eubacteriumeligensgroup.id.14372	1.68597e-07	27.3633
rs265534	G	T	-0.0563756	0.0120127	genus..Eubacteriumeligensgroup.id.14372	2.69237e-06	22.0242
rs72839198	G	C	0.155659	0.0375612	genus..Eubacteriumeligensgroup.id.14372	3.4109e-05	17.1739
rs74606150	G	C	-0.196454	0.042565	genus..Eubacteriumeligensgroup.id.14372	3.92371e-06	21.3018
rs6923695	G	T	0.103268	0.0229525	genus..Eubacteriumeligensgroup.id.14372	6.82105e-06	20.2428
rs56080211	T	C	0.123093	0.0282743	genus..Eubacteriumeligensgroup.id.14372	1.33971e-05	18.9531
rs158115	C	G	0.0915271	0.0190611	genus..Eubacteriumeligensgroup.id.14372	1.57265e-06	23.057
rs2200429	G	A	-0.0888825	0.0198479	genus..Eubacteriumeligensgroup.id.14372	7.52821e-06	20.0541
rs182318	A	G	-0.0824941	0.0195615	genus..Eubacteriumeligensgroup.id.14372	2.4739e-05	17.7845
rs12719051	G	A	0.0916626	0.0208183	genus..Eubacteriumeligensgroup.id.14372	1.06777e-05	19.3862
rs3771393	T	C	0.130842	0.0266671	genus..Eubacteriumfissicatenagroup.id.14373	9.27125e-07	24.0738
rs2733072	A	G	0.109644	0.0228306	genus..Eubacteriumfissicatenagroup.id.14373	1.56687e-06	23.0641
rs7104872	A	G	0.138612	0.0291906	genus..Eubacteriumfissicatenagroup.id.14373	2.04917e-06	22.5484
rs151257695	G	A	0.20951	0.0454847	genus..Eubacteriumfissicatenagroup.id.14373	4.10179e-06	21.2167
rs11876297	C	T	0.131469	0.0281712	genus..Eubacteriumfissicatenagroup.id.14373	3.05925e-06	21.779
rs6934739	G	A	0.111463	0.0252788	genus..Eubacteriumfissicatenagroup.id.14373	1.03676e-05	19.4425
rs10147907	G	T	0.172263	0.039601	genus..Eubacteriumfissicatenagroup.id.14373	1.36161e-05	18.9222
rs1768152	C	T	0.139489	0.0316186	genus..Eubacteriumfissicatenagroup.id.14373	1.02609e-05	19.4622
rs11818408	A	G	0.10585	0.0237114	genus..Eubacteriumfissicatenagroup.id.14373	8.04017e-06	19.9283
rs13116360	C	T	0.154124	0.0297185	genus..Eubacteriumhalliigroup.id.11338	2.14699e-07	26.896
rs949971	G	T	-0.0540164	0.0116101	genus..Eubacteriumhalliigroup.id.11338	3.27865e-06	21.6462
rs10798999	T	C	0.0601661	0.0126752	genus..Eubacteriumhalliigroup.id.11338	2.06723e-06	22.5315
rs60254196	G	A	-0.0522832	0.0111865	genus..Eubacteriumhalliigroup.id.11338	2.95711e-06	21.8442
rs10808115	C	A	-0.0504747	0.0109922	genus..Eubacteriumhalliigroup.id.11338	4.39336e-06	21.0851
rs74018587	T	C	0.208943	0.043822	genus..Eubacteriumhalliigroup.id.11338	1.86072e-06	22.7337
rs6550770	C	T	-0.198087	0.0443545	genus..Eubacteriumhalliigroup.id.11338	7.96934e-06	19.9452
rs10501370	T	C	-0.115589	0.0252489	genus..Eubacteriumhalliigroup.id.11338	4.69489e-06	20.9579
rs281379	G	A	-0.0499523	0.0112153	genus..Eubacteriumhalliigroup.id.11338	8.43056e-06	19.8377
rs78056098	T	G	-0.0507411	0.0113758	genus..Eubacteriumhalliigroup.id.11338	8.17934e-06	19.8955
rs28584818	G	A	0.126115	0.0268627	genus..Eubacteriumhalliigroup.id.11338	2.66861e-06	22.0412
rs76496924	T	A	0.154229	0.0351663	genus..Eubacteriumhalliigroup.id.11338	1.15617e-05	19.2343
rs117748144	C	T	-0.126582	0.028712	genus..Eubacteriumhalliigroup.id.11338	1.04e-05	19.4365
rs17474256	A	G	0.0810805	0.0184573	genus..Eubacteriumhalliigroup.id.11338	1.11865e-05	19.2973
rs630939	T	C	-0.0508914	0.0114352	genus..Eubacteriumhalliigroup.id.11338	8.57049e-06	19.8062
rs17074066	C	T	-0.0813986	0.0189272	genus..Eubacteriumhalliigroup.id.11338	1.70329e-05	18.4952
rs34297067	G	A	-0.186907	0.0341475	genus..Eubacteriumnodatumgroup.id.11297	4.41214e-08	29.9593
rs113893692	T	C	-0.185107	0.0403573	genus..Eubacteriumnodatumgroup.id.11297	4.50295e-06	21.0379
rs77910827	T	C	0.201788	0.0413568	genus..Eubacteriumnodatumgroup.id.11297	1.06514e-06	23.8066
rs61841040	T	G	0.160621	0.0341609	genus..Eubacteriumnodatumgroup.id.11297	2.57757e-06	22.1078
rs9425984	C	T	-0.130234	0.0292347	genus..Eubacteriumnodatumgroup.id.11297	8.39808e-06	19.845
rs10263623	T	C	0.193496	0.0439023	genus..Eubacteriumnodatumgroup.id.11297	1.04611e-05	19.4253
rs11006576	G	A	-0.110167	0.024593	genus..Eubacteriumnodatumgroup.id.11297	7.47766e-06	20.067
rs7880204	C	T	-0.125454	0.0275303	genus..Eubacteriumnodatumgroup.id.11297	5.19058e-06	20.7656
rs6818880	G	A	-0.110081	0.0245964	genus..Eubacteriumnodatumgroup.id.11297	7.62442e-06	20.0298
rs10458299	C	T	-0.187753	0.041969	genus..Eubacteriumnodatumgroup.id.11297	7.69117e-06	20.0131
rs7827125	T	C	0.1223	0.0271331	genus..Eubacteriumnodatumgroup.id.11297	6.56281e-06	20.3166
rs12423772	T	G	0.14098	0.0295029	genus..Eubacteriumoxidoreducensgroup.id.11339	1.76605e-06	22.8341
rs2973294	T	G	0.0923559	0.0195439	genus..Eubacteriumoxidoreducensgroup.id.11339	2.29474e-06	22.331
rs34561138	A	G	0.216145	0.045992	genus..Eubacteriumoxidoreducensgroup.id.11339	2.6063e-06	22.0865
rs440215	T	C	0.0932766	0.0195294	genus..Eubacteriumoxidoreducensgroup.id.11339	1.78624e-06	22.8122
rs1425962	C	G	0.0906104	0.0200612	genus..Eubacteriumoxidoreducensgroup.id.11339	6.28134e-06	20.4005
rs12129908	A	C	0.0893273	0.0198333	genus..Eubacteriumoxidoreducensgroup.id.11339	6.67159e-06	20.2852
rs2116427	G	A	0.0911461	0.0182353	genus..Eubacteriumruminantiumgroup.id.11340	5.78294e-07	24.9833
rs139749	T	C	-0.0845439	0.0171791	genus..Eubacteriumruminantiumgroup.id.11340	8.59576e-07	24.2195
rs72836424	T	C	-0.139825	0.030069	genus..Eubacteriumruminantiumgroup.id.11340	3.31726e-06	21.6237
rs2229917	G	A	0.153538	0.0323922	genus..Eubacteriumruminantiumgroup.id.11340	2.13756e-06	22.4673
rs10131724	C	A	-0.199832	0.0414577	genus..Eubacteriumruminantiumgroup.id.11340	1.43452e-06	23.2338
rs16891896	A	G	-0.174787	0.0390573	genus..Eubacteriumruminantiumgroup.id.11340	7.63588e-06	20.0269
rs7000472	G	A	-0.0762282	0.016523	genus..Eubacteriumruminantiumgroup.id.11340	3.96031e-06	21.284
rs13025464	C	T	-0.0737077	0.0163786	genus..Eubacteriumruminantiumgroup.id.11340	6.78731e-06	20.2523
rs2418654	T	C	-0.0748879	0.0165852	genus..Eubacteriumruminantiumgroup.id.11340	6.32107e-06	20.3884
rs6676699	T	G	-0.0888124	0.0196447	genus..Eubacteriumruminantiumgroup.id.11340	6.1569e-06	20.4388
rs73139629	C	A	-0.115098	0.0247909	genus..Eubacteriumruminantiumgroup.id.11340	3.43822e-06	21.555
rs112375806	A	T	0.143141	0.0293757	genus..Eubacteriumruminantiumgroup.id.11340	1.10048e-06	23.7438
rs606117	G	A	0.0833243	0.018056	genus..Eubacteriumruminantiumgroup.id.11340	3.93527e-06	21.2961
rs57340348	C	T	-0.0979429	0.0212166	genus..Eubacteriumruminantiumgroup.id.11340	3.90574e-06	21.3106
rs2817174	T	C	-0.0734306	0.0163687	genus..Eubacteriumruminantiumgroup.id.11340	7.25591e-06	20.1246
rs10923018	A	G	0.0726438	0.0160924	genus..Eubacteriumruminantiumgroup.id.11340	6.35665e-06	20.3777
rs11637981	T	G	-0.073258	0.0160888	genus..Eubacteriumruminantiumgroup.id.11340	5.27971e-06	20.733
rs17519472	T	C	0.107804	0.0233984	genus..Eubacteriumruminantiumgroup.id.11340	4.07865e-06	21.2275
rs209813	A	G	-0.103488	0.0236391	genus..Eubacteriumruminantiumgroup.id.11340	1.19859e-05	19.1655
rs6048195	T	A	-0.0603594	0.011658	genus..Eubacteriumventriosumgroup.id.11341	2.24862e-07	26.8067
rs73615400	C	T	-0.0956303	0.0193428	genus..Eubacteriumventriosumgroup.id.11341	7.65415e-07	24.443
rs57199565	C	T	0.0783394	0.0160257	genus..Eubacteriumventriosumgroup.id.11341	1.0168e-06	23.8961
rs11617697	G	A	-0.143349	0.0286241	genus..Eubacteriumventriosumgroup.id.11341	5.50068e-07	25.0798
rs16884680	T	G	-0.0906428	0.0191909	genus..Eubacteriumventriosumgroup.id.11341	2.3214e-06	22.3088
rs12964517	A	G	0.0587198	0.0123453	genus..Eubacteriumventriosumgroup.id.11341	1.97039e-06	22.6237
rs876734	T	C	-0.0618696	0.0132532	genus..Eubacteriumventriosumgroup.id.11341	3.03748e-06	21.7927
rs3809430	C	T	-0.0548171	0.0118426	genus..Eubacteriumventriosumgroup.id.11341	3.67754e-06	21.426
rs72783037	A	C	0.0658926	0.0143747	genus..Eubacteriumventriosumgroup.id.11341	4.56313e-06	21.0124
rs78869071	T	C	0.0980023	0.0225083	genus..Eubacteriumventriosumgroup.id.11341	1.3365e-05	18.9577
rs9316536	G	T	-0.0817111	0.0183121	genus..Eubacteriumventriosumgroup.id.11341	8.11463e-06	19.9107
rs35179274	T	C	-0.0627263	0.013786	genus..Eubacteriumventriosumgroup.id.11341	5.36433e-06	20.7026
rs78250280	A	G	0.0749762	0.0164404	genus..Eubacteriumventriosumgroup.id.11341	5.10382e-06	20.7979
rs66746423	T	C	0.0751501	0.0164978	genus..Eubacteriumventriosumgroup.id.11341	5.2349e-06	20.7494
rs6704822	G	A	0.0739179	0.0166705	genus..Eubacteriumventriosumgroup.id.11341	9.24762e-06	19.6609
rs13082419	T	C	-0.0715522	0.016137	genus..Eubacteriumventriosumgroup.id.11341	9.24771e-06	19.6608
rs66830358	A	T	0.0528752	0.0117972	genus..Eubacteriumventriosumgroup.id.11341	7.39456e-06	20.0884
rs17830032	A	G	-0.160597	0.0310515	genus..Eubacteriumxylanophilumgroup.id.14375	2.31629e-07	26.7494
rs13239072	A	G	0.0687427	0.0142728	genus..Eubacteriumxylanophilumgroup.id.14375	1.46219e-06	23.1971
rs79582700	G	C	-0.0951677	0.0199969	genus..Eubacteriumxylanophilumgroup.id.14375	1.94438e-06	22.6492
rs12980122	G	C	-0.108274	0.0238257	genus..Eubacteriumxylanophilumgroup.id.14375	5.50925e-06	20.6516
rs2012708	G	A	0.0573202	0.0126905	genus..Eubacteriumxylanophilumgroup.id.14375	6.27861e-06	20.4013
rs2213117	G	T	0.0877797	0.0189012	genus..Eubacteriumxylanophilumgroup.id.14375	3.41515e-06	21.5679
rs10140184	C	A	0.0576795	0.012599	genus..Eubacteriumxylanophilumgroup.id.14375	4.69215e-06	20.959
rs10917203	C	A	0.0612633	0.0130917	genus..Eubacteriumxylanophilumgroup.id.14375	2.87493e-06	21.8983
rs112176119	T	C	-0.113455	0.0245762	genus..Eubacteriumxylanophilumgroup.id.14375	3.90307e-06	21.3119
rs1999224	T	G	-0.0949051	0.0203503	genus..Eubacteriumxylanophilumgroup.id.14375	3.10757e-06	21.749
rs75586835	G	A	-0.114498	0.0263455	genus..Eubacteriumxylanophilumgroup.id.14375	1.38639e-05	18.8878
rs4654122	G	C	0.0553508	0.0123588	genus..Eubacteriumxylanophilumgroup.id.14375	7.51139e-06	20.0584
rs2047242	G	A	-0.067603	0.0133738	genus..Ruminococcusgauvreauiigroup.id.11342	4.30629e-07	25.552
rs71386687	G	T	0.121037	0.02386	genus..Ruminococcusgauvreauiigroup.id.11342	3.91996e-07	25.7333
rs9870933	G	A	0.0621643	0.0126072	genus..Ruminococcusgauvreauiigroup.id.11342	8.18642e-07	24.3135
rs1391597	T	C	0.0590284	0.0124874	genus..Ruminococcusgauvreauiigroup.id.11342	2.27801e-06	22.345
rs431418	G	A	-0.094737	0.0210157	genus..Ruminococcusgauvreauiigroup.id.11342	6.54677e-06	20.3213
rs10931481	A	G	0.0610096	0.0130484	genus..Ruminococcusgauvreauiigroup.id.11342	2.9306e-06	21.8615
rs289410	A	G	-0.0654926	0.0139101	genus..Ruminococcusgauvreauiigroup.id.11342	2.49824e-06	22.1678
rs2105937	G	A	0.0580215	0.0127806	genus..Ruminococcusgauvreauiigroup.id.11342	5.63027e-06	20.61
rs2166943	C	A	0.0566974	0.0123497	genus..Ruminococcusgauvreauiigroup.id.11342	4.41122e-06	21.0773
rs12539819	T	C	0.110654	0.0240684	genus..Ruminococcusgauvreauiigroup.id.11342	4.27654e-06	21.1367
rs12079579	G	A	0.0955324	0.0213436	genus..Ruminococcusgauvreauiigroup.id.11342	7.60822e-06	20.0339
rs73802842	A	C	0.0736808	0.0169665	genus..Ruminococcusgauvreauiigroup.id.11342	1.40724e-05	18.8593
rs11750752	T	C	0.0712689	0.0157	genus..Ruminococcusgauvreauiigroup.id.11342	5.64059e-06	20.6064
rs13163520	A	G	-0.127377	0.0233883	genus..Ruminococcusgnavusgroup.id.14376	5.14575e-08	29.6611
rs934940	C	A	-0.105045	0.0229588	genus..Ruminococcusgnavusgroup.id.14376	4.75405e-06	20.9339
rs9872758	C	T	0.0849233	0.0176643	genus..Ruminococcusgnavusgroup.id.14376	1.5274e-06	23.1132
rs2909242	A	C	-0.0909965	0.018351	genus..Ruminococcusgnavusgroup.id.14376	7.09802e-07	24.5883
rs3124783	G	A	-0.11599	0.0249099	genus..Ruminococcusgnavusgroup.id.14376	3.21836e-06	21.6818
rs62167033	C	T	0.185289	0.0396295	genus..Ruminococcusgnavusgroup.id.14376	2.93196e-06	21.8606
rs12989336	A	G	-0.0846861	0.0187936	genus..Ruminococcusgnavusgroup.id.14376	6.60271e-06	20.305
rs12136548	T	C	0.0901946	0.0196476	genus..Ruminococcusgnavusgroup.id.14376	4.41929e-06	21.0738
rs78399089	C	T	0.144445	0.0326618	genus..Ruminococcusgnavusgroup.id.14376	9.75913e-06	19.558
rs11597105	G	A	0.114673	0.0250653	genus..Ruminococcusgnavusgroup.id.14376	4.7629e-06	20.9303
rs11864644	C	T	-0.139804	0.0318253	genus..Ruminococcusgnavusgroup.id.14376	1.11877e-05	19.2971
rs4388134	T	C	-0.0904997	0.0203544	genus..Ruminococcusgnavusgroup.id.14376	8.74052e-06	19.7686
rs35866622	C	T	-0.0612024	0.0109421	genus..Ruminococcustorquesgroup.id.14377	2.22818e-08	31.2848
rs773123	A	T	0.0824005	0.0173862	genus..Ruminococcustorquesgroup.id.14377	2.14322e-06	22.4622
rs8080469	A	G	0.0490727	0.0107036	genus..Ruminococcustorquesgroup.id.14377	4.54689e-06	21.0193
rs77034621	G	T	-0.151553	0.0335878	genus..Ruminococcustorquesgroup.id.14377	6.41759e-06	20.3594
rs73130967	T	A	0.0770375	0.0168264	genus..Ruminococcustorquesgroup.id.14377	4.68628e-06	20.9614
rs1972694	A	T	-0.0614094	0.0137321	genus..Ruminococcustorquesgroup.id.14377	7.74998e-06	19.9986
rs12434631	G	A	0.074697	0.0153401	genus..Ruminococcustorquesgroup.id.14377	1.11933e-06	23.7111
rs158487	G	A	0.0531781	0.0116341	genus..Ruminococcustorquesgroup.id.14377	4.85656e-06	20.893
rs4073731	C	T	0.0651948	0.0142221	genus..Ruminococcustorquesgroup.id.14377	4.56071e-06	21.0134
rs60603763	G	C	0.124328	0.0275286	genus..Ruminococcustorquesgroup.id.14377	6.29202e-06	20.3972
rs1475330	C	T	0.0523492	0.01182	genus..Ruminococcustorquesgroup.id.14377	9.47363e-06	19.6147
rs10967781	A	C	0.0507994	0.0113322	genus..Ruminococcustorquesgroup.id.14377	7.36925e-06	20.0949
rs8141465	G	A	0.0480778	0.0107442	genus..Ruminococcustorquesgroup.id.14377	7.64974e-06	20.0235
rs34583783	T	G	0.126596	0.0268461	genus.Actinomyces.id.423	2.40976e-06	22.2371
rs2715439	T	C	0.0746684	0.0164822	genus.Actinomyces.id.423	5.89142e-06	20.5232
rs4146653	A	G	0.0985224	0.0214182	genus.Actinomyces.id.423	4.22634e-06	21.1594
rs35011108	G	A	0.232634	0.0512044	genus.Actinomyces.id.423	5.53966e-06	20.641
rs4073240	A	G	0.0749687	0.0167368	genus.Actinomyces.id.423	7.48996e-06	20.0638
rs7915461	C	T	0.18776	0.0401636	genus.Actinomyces.id.423	2.94135e-06	21.8544
rs71315246	G	A	-0.0969809	0.021925	genus.Actinomyces.id.423	9.7207e-06	19.5655
rs10787984	C	G	0.094316	0.0213513	genus.Actinomyces.id.423	9.99237e-06	19.5129
rs7680684	T	C	-0.083381	0.0168901	genus.Adlercreutzia.id.812	7.94623e-07	24.3708
rs2147798	G	C	0.0922959	0.0192121	genus.Adlercreutzia.id.812	1.55492e-06	23.0788
rs80078995	T	A	-0.11324	0.0232586	genus.Adlercreutzia.id.812	1.12323e-06	23.7044
rs34181676	T	G	-0.134998	0.028231	genus.Adlercreutzia.id.812	1.73641e-06	22.8666
rs9490822	T	C	-0.0734512	0.0155789	genus.Adlercreutzia.id.812	2.41962e-06	22.2292
rs12522517	T	A	-0.104884	0.0234695	genus.Adlercreutzia.id.812	7.85973e-06	19.9717
rs13231526	A	C	0.143237	0.0311654	genus.Adlercreutzia.id.812	4.30634e-06	21.1234
rs6664405	C	T	-0.0953084	0.0210752	genus.Adlercreutzia.id.812	6.11693e-06	20.4513
rs1046175	G	C	0.112758	0.0255994	genus.Adlercreutzia.id.812	1.05926e-05	19.4015
rs9915817	C	T	0.0749219	0.016833	genus.Adlercreutzia.id.812	8.55145e-06	19.8104
rs55719207	A	G	-0.0699243	0.0158036	genus.Adlercreutzia.id.812	9.66317e-06	19.5769
rs11604400	T	C	-0.102524	0.0234834	genus.Adlercreutzia.id.812	1.26645e-05	19.0604
rs11729256	C	T	0.0750473	0.0150184	genus.Akkermansia.id.4037	5.82224e-07	24.9702
rs4936098	G	A	0.0649225	0.0135934	genus.Akkermansia.id.4037	1.78783e-06	22.8105
rs9349825	G	A	-0.0703407	0.0147133	genus.Akkermansia.id.4037	1.74635e-06	22.8557
rs74542928	C	T	0.112623	0.0236434	genus.Akkermansia.id.4037	1.90374e-06	22.6898
rs2602429	T	C	0.0745352	0.0156201	genus.Akkermansia.id.4037	1.82638e-06	22.7695
rs61779207	A	G	-0.0760539	0.0167769	genus.Akkermansia.id.4037	5.80842e-06	20.5503
rs11184341	C	G	0.0655855	0.0142236	genus.Akkermansia.id.4037	4.007e-06	21.2615
rs4242783	A	G	0.0685454	0.0147701	genus.Akkermansia.id.4037	3.47009e-06	21.5373
rs117107102	G	A	0.204406	0.0431629	genus.Akkermansia.id.4037	2.18309e-06	22.4268
rs12908520	A	G	0.061772	0.0130954	genus.Akkermansia.id.4037	2.39252e-06	22.2509
rs111862613	C	T	0.0911199	0.0196748	genus.Akkermansia.id.4037	3.63381e-06	21.4489
rs941682	A	G	-0.0632957	0.0143777	genus.Akkermansia.id.4037	1.07079e-05	19.3808
rs67281112	C	G	0.0634575	0.0137846	genus.Alistipes.id.968	4.15429e-06	21.1923
rs67705352	G	T	-0.0532404	0.0110864	genus.Alistipes.id.968	1.56841e-06	23.0622
rs11769002	A	G	-0.0528793	0.0109389	genus.Alistipes.id.968	1.33764e-06	23.3683
rs7129639	A	C	-0.0524955	0.0109584	genus.Alistipes.id.968	1.66409e-06	22.9484
rs1689282	C	A	-0.0520061	0.0113942	genus.Alistipes.id.968	5.01245e-06	20.8325
rs11958296	G	A	-0.0981222	0.0218272	genus.Alistipes.id.968	6.94362e-06	20.2087
rs8130320	G	A	-0.049002	0.010717	genus.Alistipes.id.968	4.82274e-06	20.9064
rs2875322	C	T	-0.0580945	0.0131432	genus.Alistipes.id.968	9.8654e-06	19.5373
rs2290844	T	C	0.0813969	0.0191632	genus.Alistipes.id.968	2.16105e-05	18.0418
rs35909684	C	A	-0.0845285	0.0192091	genus.Alistipes.id.968	1.08029e-05	19.3639
rs62576416	C	T	0.0492647	0.0109733	genus.Alistipes.id.968	7.13866e-06	20.1557
rs1107244	A	G	0.0758558	0.0171182	genus.Alistipes.id.968	9.36717e-06	19.6363
rs34417064	G	A	-0.048202	0.0106868	genus.Alistipes.id.968	6.47051e-06	20.3437
rs12990744	T	C	-0.0776618	0.0172986	genus.Alistipes.id.968	7.13925e-06	20.1556
rs4810359	G	A	-0.0652428	0.0146155	genus.Alistipes.id.968	8.04672e-06	19.9267
rs602075	G	A	0.168974	0.0296976	genus.Allisonella.id.2174	1.27161e-08	32.3742
rs35778461	T	C	0.146679	0.0297186	genus.Allisonella.id.2174	7.99075e-07	24.3601
rs6742198	A	G	0.149152	0.0316484	genus.Allisonella.id.2174	2.44366e-06	22.2102
rs1901739	G	T	0.115769	0.0248626	genus.Allisonella.id.2174	3.21898e-06	21.6814
rs76904847	A	G	0.148523	0.0334857	genus.Allisonella.id.2174	9.1888e-06	19.6731
rs35110698	C	T	-0.146322	0.0320852	genus.Allisonella.id.2174	5.10518e-06	20.7974
rs7898615	G	T	0.167966	0.0373586	genus.Allisonella.id.2174	6.92267e-06	20.2145
rs594561	T	C	0.112231	0.0251681	genus.Allisonella.id.2174	8.22486e-06	19.8849
rs685403	C	G	-0.175203	0.0404474	genus.Allisonella.id.2174	1.4801e-05	18.763
rs12675596	T	G	0.145669	0.0290678	genus.Alloprevotella.id.961	5.40505e-07	25.1136
rs58212166	G	A	-0.161506	0.0359102	genus.Alloprevotella.id.961	6.87607e-06	20.2274
rs34619204	A	G	-0.156037	0.0344392	genus.Alloprevotella.id.961	5.87639e-06	20.528
rs17380632	T	A	0.125564	0.0280409	genus.Alloprevotella.id.961	7.53855e-06	20.0515
rs4680035	G	A	-0.119599	0.0259446	genus.Alloprevotella.id.961	4.03052e-06	21.2503
rs4364940	G	A	0.126418	0.0282207	genus.Alloprevotella.id.961	7.47813e-06	20.0669
rs2154444	G	T	0.138234	0.0308961	genus.Alloprevotella.id.961	7.67081e-06	20.0182
rs816292	C	T	-0.113003	0.02204	genus.Anaerofilum.id.2053	2.9416e-07	26.2877
rs79598899	T	C	0.182586	0.0357284	genus.Anaerofilum.id.2053	3.21518e-07	26.1159
rs4506496	A	G	0.10309	0.0212861	genus.Anaerofilum.id.2053	1.27857e-06	23.4552
rs712981	C	A	0.10076	0.0202902	genus.Anaerofilum.id.2053	6.83784e-07	24.6603
rs17105491	C	G	-0.193107	0.0411187	genus.Anaerofilum.id.2053	2.64857e-06	22.0557
rs10794359	C	T	-0.0953524	0.02006	genus.Anaerofilum.id.2053	2.00057e-06	22.5945
rs17096874	T	C	-0.126337	0.0268919	genus.Anaerofilum.id.2053	2.62779e-06	22.0708
rs356049	A	G	0.132603	0.0289802	genus.Anaerofilum.id.2053	4.74774e-06	20.9365
rs1563175	C	A	0.0923834	0.0202157	genus.Anaerofilum.id.2053	4.88001e-06	20.8838
rs17012738	G	T	0.0903417	0.0200239	genus.Anaerofilum.id.2053	6.43147e-06	20.3553
rs9299345	C	T	-0.1364	0.0302372	genus.Anaerofilum.id.2053	6.45257e-06	20.349
rs4244069	A	G	-0.146775	0.0326594	genus.Anaerofilum.id.2053	6.98668e-06	20.1969
rs7193624	T	C	0.0750642	0.0150723	genus.Anaerostipes.id.1991	6.34981e-07	24.803
rs2804244	G	A	-0.053089	0.0110983	genus.Anaerostipes.id.1991	1.72235e-06	22.8822
rs62215703	A	G	0.0644965	0.0136702	genus.Anaerostipes.id.1991	2.38126e-06	22.2599
rs2396460	C	T	-0.0512653	0.0109555	genus.Anaerostipes.id.1991	2.87727e-06	21.8967
rs3900776	A	G	-0.110013	0.0236302	genus.Anaerostipes.id.1991	3.23e-06	21.6748
rs2014785	C	T	0.0515687	0.0112199	genus.Anaerostipes.id.1991	4.30275e-06	21.125
rs62157625	C	T	0.088573	0.0185548	genus.Anaerostipes.id.1991	1.80966e-06	22.7872
rs6726833	A	C	-0.0877497	0.0189408	genus.Anaerostipes.id.1991	3.60694e-06	21.4631
rs6474958	G	A	-0.0500065	0.0112001	genus.Anaerostipes.id.1991	8.01317e-06	19.9347
rs6854026	C	T	-0.0508482	0.0109075	genus.Anaerostipes.id.1991	3.13519e-06	21.732
rs78735375	C	A	-0.137429	0.0305304	genus.Anaerostipes.id.1991	6.75192e-06	20.2623
rs7823228	C	G	-0.0621085	0.0136614	genus.Anaerostipes.id.1991	5.46041e-06	20.6686
rs13376554	T	A	0.197389	0.0458642	genus.Anaerostipes.id.1991	1.67918e-05	18.5224
rs60983350	A	G	-0.0539901	0.0116575	genus.Anaerostipes.id.1991	3.63292e-06	21.4494
rs10502061	G	A	0.0835752	0.0192017	genus.Anaerostipes.id.1991	1.34595e-05	18.9442
rs6563550	C	T	0.0877135	0.0176745	genus.Anaerotruncus.id.2054	6.95123e-07	24.6286
rs8005030	T	C	0.0554447	0.0117854	genus.Anaerotruncus.id.2054	2.54478e-06	22.1324
rs4669806	T	G	0.0576389	0.0122994	genus.Anaerotruncus.id.2054	2.78165e-06	21.9616
rs10150232	G	A	0.0567088	0.0124877	genus.Anaerotruncus.id.2054	5.59426e-06	20.6222
rs1272208	T	G	-0.0611743	0.0129831	genus.Anaerotruncus.id.2054	2.4548e-06	22.2015
rs12056802	G	C	0.0774194	0.0177178	genus.Anaerotruncus.id.2054	1.24484e-05	19.0933
rs11018566	G	A	-0.156465	0.0366032	genus.Anaerotruncus.id.2054	1.91457e-05	18.2724
rs7675045	T	A	-0.0497815	0.0110573	genus.Anaerotruncus.id.2054	6.72773e-06	20.2691
rs1431492	T	C	-0.0654996	0.0146188	genus.Anaerotruncus.id.2054	7.4467e-06	20.0749
rs9347879	C	T	0.050618	0.011049	genus.Anaerotruncus.id.2054	4.62252e-06	20.9877
rs17734739	C	T	0.0660052	0.014908	genus.Anaerotruncus.id.2054	9.53342e-06	19.6027
rs6494922	G	A	0.0903106	0.0202257	genus.Anaerotruncus.id.2054	8.00114e-06	19.9376
rs34449434	C	A	-0.0497004	0.0113402	genus.Anaerotruncus.id.2054	1.17235e-05	19.2078
rs7155595	A	C	0.0539336	0.0118903	genus.Anaerotruncus.id.2054	5.73481e-06	20.5747
rs115414803	C	A	-0.144356	0.0317524	genus.Anaerotruncus.id.2054	5.45974e-06	20.6688
rs2704155	A	T	-0.106235	0.0234815	genus.Anaerotruncus.id.2054	6.06257e-06	20.4683
rs6795673	T	C	0.0538565	0.0105251	genus.Bacteroides.id.918	3.1052e-07	26.1832
rs28757219	A	T	0.0818398	0.0170319	genus.Bacteroides.id.918	1.54674e-06	23.089
rs9507307	T	C	0.0604456	0.0129128	genus.Bacteroides.id.918	2.85389e-06	21.9124
rs66474973	T	G	0.0812515	0.0164479	genus.Bacteroides.id.918	7.81489e-07	24.4029
rs11585893	G	A	-0.0740746	0.0147633	genus.Bacteroides.id.918	5.2356e-07	25.175
rs495004	G	C	-0.0607475	0.0129865	genus.Bacteroides.id.918	2.9007e-06	21.8811
rs17619981	G	T	0.0880978	0.0187002	genus.Bacteroides.id.918	2.46434e-06	22.1941
rs2023437	C	T	-0.0782325	0.0167634	genus.Bacteroides.id.918	3.05837e-06	21.7796
rs66710942	T	C	0.0488038	0.0107412	genus.Bacteroides.id.918	5.53011e-06	20.6443
rs13207588	G	A	-0.059205	0.0131195	genus.Bacteroides.id.918	6.39901e-06	20.365
rs2366421	A	T	-0.0528153	0.0117124	genus.Bacteroides.id.918	6.50319e-06	20.3341
rs1340391	C	T	-0.0592004	0.0132244	genus.Bacteroides.id.918	7.58422e-06	20.0399
rs2276875	G	A	-0.0697176	0.0139537	genus.Barnesiella.id.944	5.84261e-07	24.9635
rs2428166	A	G	-0.165859	0.0337309	genus.Barnesiella.id.944	8.78294e-07	24.178
rs60316894	T	C	-0.121478	0.025184	genus.Barnesiella.id.944	1.40969e-06	23.2674
rs35177866	G	A	0.0917125	0.0190133	genus.Barnesiella.id.944	1.40998e-06	23.267
rs13242616	C	T	-0.0583747	0.0123176	genus.Barnesiella.id.944	2.14631e-06	22.4594
rs79795328	G	A	-0.0818645	0.0176441	genus.Barnesiella.id.944	3.48793e-06	21.5275
rs2057922	C	G	0.0915241	0.0194623	genus.Barnesiella.id.944	2.5682e-06	22.1148
rs199035	A	G	0.0559495	0.0119716	genus.Barnesiella.id.944	2.96061e-06	21.8419
rs62251337	G	A	-0.0690763	0.0149374	genus.Barnesiella.id.944	3.75721e-06	21.3849
rs77455852	G	T	-0.0891491	0.0195601	genus.Barnesiella.id.944	5.17142e-06	20.7727
rs11155559	C	T	0.0956023	0.0212961	genus.Barnesiella.id.944	7.14922e-06	20.1529
rs12909713	T	C	-0.0550716	0.0120039	genus.Barnesiella.id.944	4.47925e-06	21.048
rs113258194	G	A	0.098992	0.0214121	genus.Barnesiella.id.944	3.77895e-06	21.3738
rs28479800	T	A	-0.09152	0.0210002	genus.Barnesiella.id.944	1.31227e-05	18.9926
rs76181748	T	C	-0.0778559	0.017164	genus.Barnesiella.id.944	5.73305e-06	20.5753
rs72684847	C	T	-0.114369	0.0253873	genus.Barnesiella.id.944	6.63807e-06	20.2948
rs28418786	G	C	-0.0791324	0.0174957	genus.Barnesiella.id.944	6.09797e-06	20.4572
rs182549	T	C	0.119703	0.0127294	genus.Bifidobacterium.id.436	5.26663e-21	88.43
rs7322849	C	T	0.112428	0.0201813	genus.Bifidobacterium.id.436	2.53379e-08	31.0353
rs10841473	C	G	-0.0624207	0.0129438	genus.Bifidobacterium.id.436	1.41828e-06	23.2557
rs56108664	C	T	0.0729971	0.0157926	genus.Bifidobacterium.id.436	3.79623e-06	21.3651
rs2686790	C	T	0.070741	0.0157926	genus.Bifidobacterium.id.436	7.48606e-06	20.0648
rs4567981	A	T	0.0562084	0.0117923	genus.Bifidobacterium.id.436	1.87426e-06	22.7198
rs2491158	A	G	0.0712624	0.015983	genus.Bifidobacterium.id.436	8.24825e-06	19.8794
rs76671854	G	C	-0.0846055	0.0184003	genus.Bifidobacterium.id.436	4.26478e-06	21.142
rs75344046	T	C	0.232354	0.0505979	genus.Bifidobacterium.id.436	4.38657e-06	21.088
rs540489	G	T	-0.0637641	0.0138746	genus.Bifidobacterium.id.436	4.31206e-06	21.1209
rs857444	T	C	0.0558234	0.0121219	genus.Bifidobacterium.id.436	4.12143e-06	21.2075
rs12022129	A	G	0.0619356	0.0138937	genus.Bifidobacterium.id.436	8.28027e-06	19.872
rs62181700	A	G	-0.0624643	0.0131205	genus.Bifidobacterium.id.436	1.92818e-06	22.6653
rs55888705	G	A	0.0546319	0.0121139	genus.Bifidobacterium.id.436	6.48679e-06	20.3389
rs5746486	C	T	-0.0536216	0.0120801	genus.Bifidobacterium.id.436	9.04393e-06	19.7034
rs73797465	G	T	-0.0953566	0.0209237	genus.Bifidobacterium.id.436	5.18003e-06	20.7695
rs116261629	C	G	0.128112	0.0261358	genus.Bilophila.id.3170	9.49685e-07	24.0275
rs1571225	T	C	0.0826826	0.0170621	genus.Bilophila.id.3170	1.25998e-06	23.4834
rs3827020	T	C	0.0766479	0.0160642	genus.Bilophila.id.3170	1.83002e-06	22.7657
rs1241171	A	G	-0.0692654	0.0150148	genus.Bilophila.id.3170	3.96644e-06	21.281
rs7802841	A	C	0.0670097	0.0137701	genus.Bilophila.id.3170	1.13689e-06	23.6812
rs8013541	T	A	-0.0571991	0.0125673	genus.Bilophila.id.3170	5.32828e-06	20.7155
rs6793291	A	C	0.112729	0.0241633	genus.Bilophila.id.3170	3.08165e-06	21.765
rs1917709	T	A	0.118509	0.026742	genus.Bilophila.id.3170	9.35404e-06	19.639
rs542415	C	T	-0.0613623	0.0133436	genus.Bilophila.id.3170	4.25268e-06	21.1474
rs72676854	C	T	0.123209	0.026882	genus.Bilophila.id.3170	4.57669e-06	21.0067
rs4798126	A	G	0.073288	0.016799	genus.Bilophila.id.3170	1.28499e-05	19.0327
rs1969927	A	G	0.0564589	0.0126935	genus.Bilophila.id.3170	8.67284e-06	19.7835
rs60178956	A	G	-0.0624818	0.0141485	genus.Bilophila.id.3170	1.00478e-05	19.5023
rs2728491	T	G	-0.0627416	0.0139456	genus.Bilophila.id.3170	6.82714e-06	20.2411
rs2713349	T	A	0.0617228	0.0140174	genus.Bilophila.id.3170	1.06621e-05	19.389
rs9899990	G	A	-0.102702	0.0233878	genus.Bilophila.id.3170	1.1269e-05	19.2833
rs11069458	C	T	-0.0680947	0.015503	genus.Bilophila.id.3170	1.1213e-05	19.2928
rs11149971	T	C	0.117605	0.02339	genus.Blautia.id.1992	4.95627e-07	25.2808
rs12453000	T	C	0.0625335	0.0129987	genus.Blautia.id.1992	1.5037e-06	23.1432
rs115043014	A	G	-0.206605	0.043992	genus.Blautia.id.1992	2.64742e-06	22.0565
rs67794373	T	C	0.0601709	0.0123443	genus.Blautia.id.1992	1.09143e-06	23.7597
rs117001700	C	T	0.196414	0.0441122	genus.Blautia.id.1992	8.48342e-06	19.8257
rs72973581	G	A	0.125169	0.0265408	genus.Blautia.id.1992	2.40406e-06	22.2416
rs4926264	C	T	0.0826207	0.0178239	genus.Blautia.id.1992	3.56273e-06	21.4868
rs7860714	G	A	-0.0502178	0.0109853	genus.Blautia.id.1992	4.84536e-06	20.8975
rs682885	G	A	-0.0493376	0.0107359	genus.Blautia.id.1992	4.31547e-06	21.1194
rs2788271	G	T	-0.0575596	0.0133492	genus.Blautia.id.1992	1.61893e-05	18.5921
rs113271346	T	C	0.0782682	0.0172116	genus.Blautia.id.1992	5.4313e-06	20.6788
rs3005511	G	A	0.0501085	0.0110768	genus.Blautia.id.1992	6.07534e-06	20.4643
rs16892041	C	T	-0.0622605	0.0141804	genus.Blautia.id.1992	1.13037e-05	19.2774
rs56221232	C	T	0.0828027	0.0167401	genus.Butyricicoccus.id.2055	7.56061e-07	24.4667
rs2017189	T	G	-0.0506956	0.011024	genus.Butyricicoccus.id.2055	4.25241e-06	21.1476
rs7322368	C	T	0.0815733	0.0183167	genus.Butyricicoccus.id.2055	8.44793e-06	19.8337
rs75238760	A	T	0.0619423	0.0139942	genus.Butyricicoccus.id.2055	9.58685e-06	19.592
rs12585793	C	T	-0.262206	0.0564729	genus.Butyricicoccus.id.2055	3.43309e-06	21.5579
rs62478070	G	T	0.224039	0.0494959	genus.Butyricicoccus.id.2055	5.99916e-06	20.4885
rs4962426	T	G	0.0614216	0.0135979	genus.Butyricicoccus.id.2055	6.27262e-06	20.4032
rs10084203	G	A	0.0549699	0.0123563	genus.Butyricicoccus.id.2055	8.63733e-06	19.7913
rs12034718	G	A	0.0701199	0.0158213	genus.Butyricicoccus.id.2055	9.33718e-06	19.6424
rs113054641	A	G	-0.144881	0.0274574	genus.Butyricimonas.id.945	1.31619e-07	27.8423
rs62390301	C	T	-0.0872983	0.0174893	genus.Butyricimonas.id.945	5.99024e-07	24.9154
rs7083431	C	A	0.0703539	0.0144439	genus.Butyricimonas.id.945	1.11118e-06	23.7252
rs2642760	C	G	0.0713357	0.0145396	genus.Butyricimonas.id.945	9.28036e-07	24.0719
rs782080	A	T	0.0653488	0.0137973	genus.Butyricimonas.id.945	2.17623e-06	22.4328
rs1862649	A	G	0.113124	0.0248176	genus.Butyricimonas.id.945	5.1592e-06	20.7773
rs12304031	A	G	-0.086278	0.0196846	genus.Butyricimonas.id.945	1.17047e-05	19.2108
rs71428626	T	G	-0.133188	0.0289905	genus.Butyricimonas.id.945	4.34411e-06	21.1067
rs78453362	G	A	-0.14948	0.0327073	genus.Butyricimonas.id.945	4.87161e-06	20.8871
rs326049	G	C	0.0759694	0.0167617	genus.Butyricimonas.id.945	5.8342e-06	20.5418
rs62130338	A	G	-0.0732608	0.0158324	genus.Butyricimonas.id.945	3.70509e-06	21.4117
rs9657374	T	C	0.0680719	0.0148172	genus.Butyricimonas.id.945	4.34617e-06	21.1058
rs12458763	C	A	0.122037	0.0269587	genus.Butyricimonas.id.945	5.9882e-06	20.492
rs2114713	T	G	0.062721	0.0138998	genus.Butyricimonas.id.945	6.41058e-06	20.3615
rs270727	C	G	-0.0694173	0.0150795	genus.Butyricimonas.id.945	4.15637e-06	21.1913
rs72814525	G	A	0.0664154	0.0149766	genus.Butyricimonas.id.945	9.22425e-06	19.6657
rs11228830	G	A	0.135265	0.0298411	genus.Butyricimonas.id.945	5.81978e-06	20.5466
rs72723662	T	C	0.224078	0.0449336	genus.Butyrivibrio.id.1993	6.13655e-07	24.8689
rs7412979	G	C	0.186779	0.0389112	genus.Butyrivibrio.id.1993	1.58568e-06	23.0412
rs7752361	G	A	-0.11923	0.0239975	genus.Butyrivibrio.id.1993	6.74908e-07	24.6855
rs4537857	C	T	-0.12459	0.0260992	genus.Butyrivibrio.id.1993	1.80868e-06	22.7882
rs11761679	C	T	0.154775	0.0321539	genus.Butyrivibrio.id.1993	1.48255e-06	23.1705
rs16941336	T	C	0.127488	0.0267936	genus.Butyrivibrio.id.1993	1.9539e-06	22.6398
rs28846706	G	A	0.176368	0.0392809	genus.Butyrivibrio.id.1993	7.12513e-06	20.1593
rs74622183	G	A	-0.201027	0.0428204	genus.Butyrivibrio.id.1993	2.6705e-06	22.0398
rs7763512	A	G	0.119846	0.0253367	genus.Butyrivibrio.id.1993	2.24387e-06	22.374
rs142855850	G	A	0.205013	0.0457138	genus.Butyrivibrio.id.1993	7.30113e-06	20.1127
rs9349693	G	A	0.117973	0.0259861	genus.Butyrivibrio.id.1993	5.62953e-06	20.6102
rs486484	G	A	-0.108349	0.0240008	genus.Butyrivibrio.id.1993	6.35024e-06	20.3796
rs17163238	A	G	0.140987	0.0309117	genus.Butyrivibrio.id.1993	5.09216e-06	20.8023
rs4928024	G	A	-0.17471	0.0389333	genus.Butyrivibrio.id.1993	7.20898e-06	20.137
rs1007475	T	G	0.118065	0.0261271	genus.Butyrivibrio.id.1993	6.21647e-06	20.4204
rs16934069	C	T	-0.133784	0.0299444	genus.Butyrivibrio.id.1993	7.90439e-06	19.9609
rs61825792	C	T	0.112199	0.0231856	genus.CandidatusSoleaferrea.id.11350	1.30378e-06	23.4176
rs10090365	G	A	-0.0834413	0.0180989	genus.CandidatusSoleaferrea.id.11350	4.02081e-06	21.2549
rs4678258	C	T	0.0986136	0.0215646	genus.CandidatusSoleaferrea.id.11350	4.80942e-06	20.9117
rs10108780	G	A	-0.092834	0.0199807	genus.CandidatusSoleaferrea.id.11350	3.38114e-06	21.5871
rs386526	G	C	0.0818459	0.0180086	genus.CandidatusSoleaferrea.id.11350	5.49832e-06	20.6554
rs36160691	A	G	0.10388	0.023696	genus.CandidatusSoleaferrea.id.11350	1.16588e-05	19.2183
rs6881988	C	G	-0.0819131	0.018185	genus.CandidatusSoleaferrea.id.11350	6.65532e-06	20.2898
rs11153159	C	G	-0.12805	0.0285446	genus.CandidatusSoleaferrea.id.11350	7.25861e-06	20.1238
rs10809135	C	T	0.0834858	0.0182426	genus.CandidatusSoleaferrea.id.11350	4.73019e-06	20.9435
rs9973954	G	A	0.0892075	0.0195401	genus.CandidatusSoleaferrea.id.11350	4.98674e-06	20.8424
rs6489992	G	A	-0.0840437	0.0187031	genus.CandidatusSoleaferrea.id.11350	7.00358e-06	20.1923
rs6494306	G	A	-0.0969304	0.0214221	genus.CandidatusSoleaferrea.id.11350	6.04566e-06	20.4737
rs12500231	T	A	0.0813853	0.0182696	genus.CandidatusSoleaferrea.id.11350	8.40115e-06	19.8443
rs7400877	C	T	-0.0951085	0.0212799	genus.CandidatusSoleaferrea.id.11350	7.84381e-06	19.9756
rs2193878	A	T	0.228255	0.0509241	genus.CandidatusSoleaferrea.id.11350	7.38574e-06	20.0906
rs830149	G	C	0.184647	0.0397237	genus.CandidatusSoleaferrea.id.11350	3.34734e-06	21.6064
rs12404911	T	C	0.140717	0.0304142	genus.Catenibacterium.id.2153	3.71554e-06	21.4063
rs77285108	A	G	-0.161826	0.0353447	genus.Catenibacterium.id.2153	4.68288e-06	20.9628
rs73128290	G	A	0.129726	0.0284563	genus.Catenibacterium.id.2153	5.1448e-06	20.7826
rs212393	A	G	-0.135254	0.0286209	genus.Catenibacterium.id.2153	2.29318e-06	22.3323
rs7742829	T	C	0.11411	0.0251099	genus.Catenibacterium.id.2153	5.50844e-06	20.6518
rs999354	A	T	0.0580248	0.0117185	genus.ChristensenellaceaeR.7group.id.11283	7.36256e-07	24.5178
rs78521377	T	C	0.124992	0.0274797	genus.ChristensenellaceaeR.7group.id.11283	5.40258e-06	20.689
rs62467127	T	C	0.114108	0.0251983	genus.ChristensenellaceaeR.7group.id.11283	5.94272e-06	20.5066
rs17081797	G	A	-0.0904325	0.0204253	genus.ChristensenellaceaeR.7group.id.11283	9.53446e-06	19.6025
rs62132810	G	A	-0.0828853	0.0179623	genus.ChristensenellaceaeR.7group.id.11283	3.94211e-06	21.2928
rs60954665	G	T	0.049815	0.0110787	genus.ChristensenellaceaeR.7group.id.11283	6.9097e-06	20.2181
rs10461257	G	A	-0.0551969	0.0122069	genus.ChristensenellaceaeR.7group.id.11283	6.13234e-06	20.4464
rs79150079	A	C	0.121547	0.0270977	genus.ChristensenellaceaeR.7group.id.11283	7.27469e-06	20.1196
rs62190261	C	A	0.0958394	0.0214723	genus.ChristensenellaceaeR.7group.id.11283	8.06685e-06	19.922
rs892686	G	A	0.0514099	0.011136	genus.ChristensenellaceaeR.7group.id.11283	3.90155e-06	21.3126
rs73952017	T	C	-0.0862164	0.0194354	genus.ChristensenellaceaeR.7group.id.11283	9.1623e-06	19.6786
rs550843	C	T	-0.0783246	0.0169209	genus.Clostridiumsensustricto1.id.1873	3.67688e-06	21.4263
rs2795528	A	G	-0.184315	0.0392204	genus.Clostridiumsensustricto1.id.1873	2.60853e-06	22.0849
rs2817172	T	C	0.058139	0.0124492	genus.Clostridiumsensustricto1.id.1873	3.0107e-06	21.8097
rs115807074	G	A	-0.22736	0.0492575	genus.Clostridiumsensustricto1.id.1873	3.91702e-06	21.305
rs116847295	T	C	0.110021	0.0246032	genus.Clostridiumsensustricto1.id.1873	7.75488e-06	19.9974
rs12341505	A	G	0.0810718	0.0180121	genus.Clostridiumsensustricto1.id.1873	6.76475e-06	20.2586
rs11586026	T	A	0.110967	0.0250498	genus.Clostridiumsensustricto1.id.1873	9.42984e-06	19.6236
rs11264403	A	G	-0.139062	0.0334454	genus.Clostridiumsensustricto1.id.1873	3.21238e-05	17.2878
rs12490337	G	C	-0.0616879	0.0137581	genus.Clostridiumsensustricto1.id.1873	7.3343e-06	20.104
rs9541268	A	C	0.09597	0.0197312	genus.Collinsella.id.815	1.15115e-06	23.6572
rs2671662	G	C	-0.0567751	0.011945	genus.Collinsella.id.815	2.00377e-06	22.5914
rs73052258	A	G	0.0930178	0.0202658	genus.Collinsella.id.815	4.43498e-06	21.067
rs2103510	A	G	0.0786551	0.0168217	genus.Collinsella.id.815	2.92782e-06	21.8633
rs75672793	G	A	-0.108908	0.0240522	genus.Collinsella.id.815	5.95463e-06	20.5027
rs10890671	C	T	-0.0537401	0.0118848	genus.Collinsella.id.815	6.13339e-06	20.4461
rs12921100	T	A	0.0563759	0.0127019	genus.Collinsella.id.815	9.06371e-06	19.6992
rs59414781	G	C	0.0668866	0.0149773	genus.Collinsella.id.815	7.97458e-06	19.944
rs62102630	G	A	-0.0696299	0.0153325	genus.Collinsella.id.815	5.59005e-06	20.6237
rs62448869	A	T	-0.0540663	0.0120325	genus.Collinsella.id.815	7.01039e-06	20.1904
rs149807560	A	C	-0.104264	0.0235841	genus.Collinsella.id.815	9.82661e-06	19.5448
rs11597285	T	G	-0.0537947	0.0120548	genus.Collinsella.id.815	8.10124e-06	19.9138
rs305411	G	A	0.129218	0.0264518	genus.Coprobacter.id.949	1.03399e-06	23.8638
rs3828477	T	G	-0.091218	0.019569	genus.Coprobacter.id.949	3.14157e-06	21.7281
rs55672356	A	T	-0.193354	0.0413815	genus.Coprobacter.id.949	2.97584e-06	21.8321
rs143662916	T	C	0.253264	0.0540141	genus.Coprobacter.id.949	2.7475e-06	21.9853
rs213863	T	C	-0.0887412	0.0188377	genus.Coprobacter.id.949	2.46719e-06	22.1918
rs72821405	C	T	-0.147365	0.0319978	genus.Coprobacter.id.949	4.11512e-06	21.2105
rs11532348	T	C	-0.103931	0.0226826	genus.Coprobacter.id.949	4.60671e-06	20.9942
rs12996055	C	A	0.0921817	0.0209405	genus.Coprobacter.id.949	1.07219e-05	19.3783
rs12684609	C	T	0.100827	0.0220366	genus.Coprobacter.id.949	4.75259e-06	20.9345
rs74919520	A	G	0.125703	0.0276296	genus.Coprobacter.id.949	5.37533e-06	20.6987
rs28402691	C	T	0.110695	0.0251199	genus.Coprobacter.id.949	1.04968e-05	19.4188
rs189356	A	G	0.0781125	0.0171916	genus.Coprobacter.id.949	5.52925e-06	20.6446
rs12908296	G	A	0.100596	0.0223213	genus.Coprobacter.id.949	6.58319e-06	20.3107
rs76001613	G	C	0.21591	0.0493019	genus.Coprobacter.id.949	1.19031e-05	19.1788
rs4277593	A	G	-0.0585649	0.0109914	genus.Coprococcus1.id.11301	9.91544e-08	28.3904
rs56405618	G	A	-0.08963	0.0186508	genus.Coprococcus1.id.11301	1.5422e-06	23.0946
rs74101919	C	T	-0.0718989	0.0144651	genus.Coprococcus1.id.11301	6.67805e-07	24.7059
rs1010560	A	C	0.0580232	0.0122722	genus.Coprococcus1.id.11301	2.26699e-06	22.3544
rs73031725	C	T	0.167591	0.0355224	genus.Coprococcus1.id.11301	2.38293e-06	22.2586
rs1519491	C	T	0.0499197	0.0113558	genus.Coprococcus1.id.11301	1.10278e-05	19.3246
rs1576241	G	A	-0.0510343	0.0109535	genus.Coprococcus1.id.11301	3.1744e-06	21.7082
rs73167075	C	T	0.0573137	0.0127573	genus.Coprococcus1.id.11301	7.03533e-06	20.1836
rs12794898	T	G	0.0903299	0.0197212	genus.Coprococcus1.id.11301	4.64223e-06	20.9795
rs946513	T	C	0.205899	0.0460018	genus.Coprococcus1.id.11301	7.60941e-06	20.0336
rs1762123	T	C	-0.0891532	0.0198554	genus.Coprococcus1.id.11301	7.11821e-06	20.1612
rs7784490	G	C	-0.0518543	0.0113136	genus.Coprococcus1.id.11301	4.57566e-06	21.0072
rs12886051	C	G	-0.0521782	0.0118051	genus.Coprococcus1.id.11301	9.87075e-06	19.5363
rs2907920	G	A	0.0561173	0.0126824	genus.Coprococcus1.id.11301	9.65204e-06	19.5791
rs59936925	T	A	0.117085	0.0233995	genus.Coprococcus2.id.11302	5.62231e-07	25.0376
rs6677933	T	C	-0.0804405	0.0164216	genus.Coprococcus2.id.11302	9.65961e-07	23.9948
rs1958519	A	T	0.0665288	0.0138558	genus.Coprococcus2.id.11302	1.5747e-06	23.0545
rs72680320	C	T	-0.0649382	0.013919	genus.Coprococcus2.id.11302	3.07963e-06	21.7663
rs2482516	T	C	0.0754415	0.0164619	genus.Coprococcus2.id.11302	4.58787e-06	21.0021
rs35890118	G	A	-0.066536	0.0147661	genus.Coprococcus2.id.11302	6.60626e-06	20.304
rs9426473	G	A	0.0727361	0.0161662	genus.Coprococcus2.id.11302	6.81836e-06	20.2435
rs6894272	C	T	-0.113458	0.0253003	genus.Coprococcus2.id.11302	7.31001e-06	20.1103
rs12634070	C	T	0.0736486	0.0164921	genus.Coprococcus2.id.11302	7.98149e-06	19.9423
rs61823518	C	A	-0.0955381	0.0215724	genus.Coprococcus2.id.11302	9.47978e-06	19.6135
rs8100692	C	T	0.0577411	0.0113476	genus.Coprococcus3.id.11303	3.61099e-07	25.8918
rs62481985	C	G	-0.0582385	0.0115052	genus.Coprococcus3.id.11303	4.15052e-07	25.623
rs178271	C	T	0.145257	0.0294239	genus.Coprococcus3.id.11303	7.9454e-07	24.371
rs13394391	T	C	-0.0709302	0.0150918	genus.Coprococcus3.id.11303	2.60265e-06	22.0892
rs11080344	T	C	0.0516921	0.0113054	genus.Coprococcus3.id.11303	4.82322e-06	20.9062
rs7521171	A	G	-0.0596434	0.0129279	genus.Coprococcus3.id.11303	3.95831e-06	21.2849
rs11077359	C	T	-0.0645443	0.0148833	genus.Coprococcus3.id.11303	1.44646e-05	18.8069
rs13247359	A	G	0.051211	0.0113031	genus.Coprococcus3.id.11303	5.87864e-06	20.5273
rs4575475	A	G	0.0619514	0.0137787	genus.Coprococcus3.id.11303	6.91909e-06	20.2155
rs10810043	G	A	0.0515518	0.0115923	genus.Coprococcus3.id.11303	8.70493e-06	19.7764
rs4677103	G	A	0.0977912	0.0197263	genus.DefluviitaleaceaeUCG011.id.11287	7.14449e-07	24.5758
rs112893842	C	T	0.11381	0.0232806	genus.DefluviitaleaceaeUCG011.id.11287	1.01537e-06	23.8988
rs12500663	G	T	-0.114704	0.022771	genus.DefluviitaleaceaeUCG011.id.11287	4.72226e-07	25.3741
rs9725395	G	A	-0.13834	0.029554	genus.DefluviitaleaceaeUCG011.id.11287	2.85602e-06	21.9109
rs55658617	C	T	0.174369	0.0362226	genus.DefluviitaleaceaeUCG011.id.11287	1.48074e-06	23.1728
rs9608282	G	T	0.142939	0.0299793	genus.DefluviitaleaceaeUCG011.id.11287	1.86129e-06	22.7332
rs28696126	T	A	-0.106503	0.0238473	genus.DefluviitaleaceaeUCG011.id.11287	7.96815e-06	19.9455
rs1582238	C	T	0.0805036	0.0167257	genus.DefluviitaleaceaeUCG011.id.11287	1.48551e-06	23.1667
rs4344384	T	G	0.0715978	0.0156309	genus.DefluviitaleaceaeUCG011.id.11287	4.6381e-06	20.9812
rs2892880	A	G	0.0817755	0.0181686	genus.DefluviitaleaceaeUCG011.id.11287	6.76615e-06	20.2582
rs11160353	A	T	-0.0691756	0.0147285	genus.Desulfovibrio.id.3173	2.64381e-06	22.0591
rs2853179	T	C	0.0811971	0.0174234	genus.Desulfovibrio.id.3173	3.15872e-06	21.7177
rs16863365	G	A	0.109402	0.0226964	genus.Desulfovibrio.id.3173	1.43369e-06	23.2349
rs12031543	C	T	-0.127185	0.0281887	genus.Desulfovibrio.id.3173	6.42464e-06	20.3573
rs13066142	A	G	0.119141	0.0250891	genus.Desulfovibrio.id.3173	2.0472e-06	22.5502
rs2590913	A	G	0.154496	0.0339396	genus.Desulfovibrio.id.3173	5.31209e-06	20.7213
rs2032031	G	A	-0.0654931	0.0148681	genus.Desulfovibrio.id.3173	1.05812e-05	19.4035
rs72647089	G	T	-0.106594	0.0239337	genus.Desulfovibrio.id.3173	8.43869e-06	19.8358
rs7729080	A	C	-0.070287	0.0157691	genus.Desulfovibrio.id.3173	8.30152e-06	19.8671
rs4797774	A	G	0.212582	0.0470044	genus.Desulfovibrio.id.3173	6.10867e-06	20.4538
rs6580353	C	T	0.0770979	0.0169735	genus.Desulfovibrio.id.3173	5.56588e-06	20.632
rs11166701	A	G	-0.0655301	0.013186	genus.Dialister.id.2183	6.7066e-07	24.6976
rs517089	A	T	0.076227	0.0170411	genus.Dialister.id.2183	7.70842e-06	20.0089
rs4747450	A	C	0.0668509	0.0147685	genus.Dialister.id.2183	5.99479e-06	20.4899
rs2314294	C	T	0.0865932	0.0193719	genus.Dialister.id.2183	7.82041e-06	19.9813
rs4753063	A	G	-0.0596297	0.0130052	genus.Dialister.id.2183	4.53831e-06	21.0229
rs2435610	C	A	0.0647131	0.0143314	genus.Dialister.id.2183	6.31758e-06	20.3895
rs10938938	A	G	-0.0773514	0.0170915	genus.Dialister.id.2183	6.01878e-06	20.4822
rs10138457	C	T	-0.113054	0.0261933	genus.Dialister.id.2183	1.5878e-05	18.6291
rs11071887	C	T	0.0662403	0.0146315	genus.Dialister.id.2183	5.97579e-06	20.4959
rs764177	A	C	-0.0601454	0.0135366	genus.Dialister.id.2183	8.86431e-06	19.7418
rs76680460	A	G	-0.161296	0.0364332	genus.Dialister.id.2183	9.54764e-06	19.5999
rs75416973	G	A	0.0727223	0.016451	genus.Dialister.id.2183	9.84525e-06	19.5412
rs13279148	A	G	0.0715309	0.0150878	genus.Dorea.id.1997	2.12676e-06	22.477
rs62503162	G	A	-0.0974091	0.0194379	genus.Dorea.id.1997	5.40656e-07	25.1131
rs12216169	A	T	0.0881722	0.0193683	genus.Dorea.id.1997	5.30386e-06	20.7243
rs73729431	T	C	-0.13745	0.0299983	genus.Dorea.id.1997	4.60699e-06	20.9941
rs4793307	T	C	0.0574165	0.0122472	genus.Dorea.id.1997	2.75689e-06	21.9787
rs11150408	G	T	0.0488254	0.0109063	genus.Dorea.id.1997	7.57735e-06	20.0417
rs345219	G	T	-0.0497368	0.0112621	genus.Dorea.id.1997	1.004e-05	19.5038
rs62583469	A	T	-0.0634136	0.0142227	genus.Dorea.id.1997	8.2489e-06	19.8793
rs3005511	G	A	0.0516127	0.0112852	genus.Dorea.id.1997	4.79709e-06	20.9166
rs1899291	T	C	0.0697217	0.0150285	genus.Dorea.id.1997	3.49571e-06	21.5232
rs3752849	A	G	0.163846	0.036608	genus.Dorea.id.1997	7.61664e-06	20.0318
rs12537781	C	T	-0.055544	0.0125223	genus.Dorea.id.1997	9.18127e-06	19.6746
rs3851328	G	T	-0.107774	0.0236527	genus.Eggerthella.id.819	5.2004e-06	20.762
rs2240838	G	A	0.0980582	0.0197653	genus.Eggerthella.id.819	7.00832e-07	24.6128
rs2223081	A	G	0.102572	0.0221108	genus.Eggerthella.id.819	3.50112e-06	21.5203
rs112205261	C	T	-0.188618	0.0403613	genus.Eggerthella.id.819	2.96492e-06	21.8391
rs4985746	A	G	0.110522	0.0247653	genus.Eggerthella.id.819	8.08973e-06	19.9165
rs1784405	G	T	0.0908248	0.0198175	genus.Eggerthella.id.819	4.5823e-06	21.0044
rs76663501	T	C	0.175349	0.0378576	genus.Eggerthella.id.819	3.62481e-06	21.4537
rs6430926	T	C	0.0879736	0.0197127	genus.Eggerthella.id.819	8.09034e-06	19.9164
rs2877457	A	G	-0.093486	0.0210208	genus.Eggerthella.id.819	8.69476e-06	19.7787
rs13070736	C	A	-0.121331	0.0272024	genus.Eggerthella.id.819	8.1841e-06	19.8944
rs67490567	C	T	0.108495	0.0245457	genus.Eggerthella.id.819	9.86512e-06	19.5374
rs3812426	A	G	0.106447	0.0224159	genus.Eisenbergiella.id.11304	2.04686e-06	22.5505
rs1508033	C	A	0.091546	0.0195787	genus.Eisenbergiella.id.11304	2.92803e-06	21.8632
rs12278566	A	T	-0.121065	0.0251658	genus.Eisenbergiella.id.11304	1.50415e-06	23.1427
rs2683098	T	C	0.107319	0.022515	genus.Eisenbergiella.id.11304	1.8741e-06	22.72
rs11651545	C	T	0.106901	0.0237647	genus.Eisenbergiella.id.11304	6.85031e-06	20.2346
rs13258851	G	A	0.137001	0.0302124	genus.Eisenbergiella.id.11304	5.77115e-06	20.5626
rs12710729	A	C	0.0893384	0.0199069	genus.Eisenbergiella.id.11304	7.19611e-06	20.1404
rs12257723	C	A	-0.0952742	0.0211569	genus.Eisenbergiella.id.11304	6.69309e-06	20.279
rs4462860	A	G	0.0939071	0.0201104	genus.Eisenbergiella.id.11304	3.01828e-06	21.8049
rs11027642	T	C	0.129006	0.0284844	genus.Eisenbergiella.id.11304	5.92662e-06	20.5118
rs11938607	C	T	0.0978125	0.0216636	genus.Eisenbergiella.id.11304	6.32955e-06	20.3859
rs1553971	G	T	0.120965	0.0263054	genus.Eisenbergiella.id.11304	4.25618e-06	21.1459
rs11098863	A	T	-0.0966008	0.0162677	genus.Enterorhabdus.id.820	2.88172e-09	35.2622
rs7923280	T	A	0.0860019	0.0169148	genus.Enterorhabdus.id.820	3.68776e-07	25.8512
rs114731706	G	T	0.182308	0.0382298	genus.Enterorhabdus.id.820	1.85378e-06	22.7409
rs3017103	G	A	0.0980897	0.0208995	genus.Enterorhabdus.id.820	2.68689e-06	22.0281
rs73331712	C	T	0.26199	0.055123	genus.Enterorhabdus.id.820	2.00604e-06	22.5893
rs77655283	A	G	0.132988	0.0298306	genus.Enterorhabdus.id.820	8.26885e-06	19.8747
rs9470637	T	A	-0.0755513	0.0166263	genus.Enterorhabdus.id.820	5.51745e-06	20.6487
rs424715	C	T	0.0818743	0.0174855	genus.Enterorhabdus.id.820	2.8351e-06	21.925
rs10098492	C	T	0.132323	0.0293688	genus.Enterorhabdus.id.820	6.61974e-06	20.3001
rs2051957	T	C	0.0843291	0.0189864	genus.Enterorhabdus.id.820	8.93133e-06	19.7274
rs7221249	G	A	0.0839861	0.0142741	genus.Erysipelatoclostridium.id.11381	4.00975e-09	34.619
rs710230	C	T	0.143381	0.0281514	genus.Erysipelatoclostridium.id.11381	3.52029e-07	25.9409
rs4697572	G	A	-0.0810636	0.0163308	genus.Erysipelatoclostridium.id.11381	6.91117e-07	24.6397
rs58236560	T	G	-0.111157	0.0234426	genus.Erysipelatoclostridium.id.11381	2.11966e-06	22.4834
rs622418	G	A	-0.0668051	0.0143224	genus.Erysipelatoclostridium.id.11381	3.09574e-06	21.7563
rs17804233	C	T	-0.0662914	0.0144203	genus.Erysipelatoclostridium.id.11381	4.28447e-06	21.1332
rs1434153	A	G	-0.0684526	0.0152443	genus.Erysipelatoclostridium.id.11381	7.10995e-06	20.1634
rs340991	G	A	-0.0740482	0.0158891	genus.Erysipelatoclostridium.id.11381	3.15745e-06	21.7184
rs6474512	C	A	0.067015	0.0143201	genus.Erysipelatoclostridium.id.11381	2.87195e-06	21.9003
rs9590927	A	G	-0.0646003	0.0143479	genus.Erysipelatoclostridium.id.11381	6.71883e-06	20.2717
rs61806970	T	C	0.142548	0.0320688	genus.Erysipelatoclostridium.id.11381	8.78649e-06	19.7586
rs45480394	G	T	-0.0687134	0.0151835	genus.Erysipelatoclostridium.id.11381	6.02463e-06	20.4804
rs2901723	A	C	0.0641339	0.0144295	genus.Erysipelatoclostridium.id.11381	8.80355e-06	19.7549
rs34528142	G	C	-0.0875551	0.0195556	genus.Erysipelatoclostridium.id.11381	7.56172e-06	20.0456
rs16936671	T	C	-0.0968026	0.0217883	genus.Erysipelatoclostridium.id.11381	8.87651e-06	19.7391
rs3804326	G	A	0.14147	0.0336352	genus.Erysipelatoclostridium.id.11381	2.59917e-05	17.6905
rs28568391	G	A	-0.0583911	0.0118741	genus.ErysipelotrichaceaeUCG003.id.11384	8.76402e-07	24.1822
rs11994308	T	C	0.115417	0.0242503	genus.ErysipelotrichaceaeUCG003.id.11384	1.94139e-06	22.6522
rs76502207	C	T	0.144844	0.0289929	genus.ErysipelotrichaceaeUCG003.id.11384	5.85823e-07	24.9583
rs11877693	G	C	-0.0948369	0.0189222	genus.ErysipelotrichaceaeUCG003.id.11384	5.38842e-07	25.1195
rs8053479	G	A	-0.0838212	0.0186509	genus.ErysipelotrichaceaeUCG003.id.11384	6.98275e-06	20.198
rs17798136	A	G	0.158818	0.0347674	genus.ErysipelotrichaceaeUCG003.id.11384	4.92405e-06	20.8666
rs11666127	G	A	-0.0719187	0.0161371	genus.ErysipelotrichaceaeUCG003.id.11384	8.32146e-06	19.8626
rs62403464	C	T	-0.0731743	0.0156516	genus.ErysipelotrichaceaeUCG003.id.11384	2.93659e-06	21.8576
rs59068084	G	T	0.0564772	0.0120224	genus.ErysipelotrichaceaeUCG003.id.11384	2.63142e-06	22.0681
rs73074432	T	C	0.072154	0.0164378	genus.ErysipelotrichaceaeUCG003.id.11384	1.13601e-05	19.2679
rs4758231	T	G	-0.0551754	0.0122047	genus.ErysipelotrichaceaeUCG003.id.11384	6.15934e-06	20.438
rs74988980	A	G	-0.133141	0.0348574	genus.ErysipelotrichaceaeUCG003.id.11384	0.000133669	14.5893
rs75949021	C	T	-0.169667	0.0374238	genus.ErysipelotrichaceaeUCG003.id.11384	5.79681e-06	20.5541
rs6875357	T	C	0.165673	0.0353831	genus.ErysipelotrichaceaeUCG003.id.11384	2.8371e-06	21.9237
rs2044550	C	T	-0.0609347	0.0136043	genus.ErysipelotrichaceaeUCG003.id.11384	7.49643e-06	20.0622
rs79396538	G	C	0.0848148	0.0191146	genus.ErysipelotrichaceaeUCG003.id.11384	9.11525e-06	19.6884
rs12251396	G	A	-0.0705399	0.0158766	genus.ErysipelotrichaceaeUCG003.id.11384	8.87073e-06	19.7404
rs2267739	C	G	0.115505	0.0237628	genus.Escherichia.Shigella.id.3504	1.16929e-06	23.6271
rs1154904	G	A	-0.0613376	0.0130644	genus.Escherichia.Shigella.id.3504	2.66592e-06	22.0431
rs73208162	G	A	-0.119296	0.024839	genus.Escherichia.Shigella.id.3504	1.56496e-06	23.0665
rs113513883	G	A	0.172283	0.038041	genus.Escherichia.Shigella.id.3504	5.92966e-06	20.5108
rs7502686	C	G	-0.136384	0.0302576	genus.Escherichia.Shigella.id.3504	6.56224e-06	20.3168
rs57024273	C	T	0.0626172	0.0139919	genus.Escherichia.Shigella.id.3504	7.63184e-06	20.028
rs113127095	G	A	0.151009	0.0323434	genus.Escherichia.Shigella.id.3504	3.02765e-06	21.799
rs117092367	T	A	0.117362	0.0264533	genus.Escherichia.Shigella.id.3504	9.14044e-06	19.6831
rs112767262	C	T	0.0732963	0.0163589	genus.Escherichia.Shigella.id.3504	7.44585e-06	20.0751
rs11706043	A	T	0.075657	0.0164155	genus.Escherichia.Shigella.id.3504	4.04863e-06	21.2417
rs592299	C	T	-0.0592004	0.0129486	genus.Escherichia.Shigella.id.3504	4.83227e-06	20.9026
rs4731451	A	G	-0.0609885	0.0135157	genus.Escherichia.Shigella.id.3504	6.40922e-06	20.3619
rs35555519	G	C	0.101976	0.0222883	genus.Escherichia.Shigella.id.3504	4.7551e-06	20.9335
rs118526	A	C	-0.0594401	0.013598	genus.Escherichia.Shigella.id.3504	1.23544e-05	19.1077
rs2798105	G	A	-0.100851	0.0222045	genus.Escherichia.Shigella.id.3504	5.57475e-06	20.6289
rs12320842	G	C	0.094833	0.0163962	genus.Faecalibacterium.id.2057	7.30191e-09	33.4527
rs6910935	G	A	0.134864	0.0277032	genus.Faecalibacterium.id.2057	1.12633e-06	23.6991
rs1271565	T	C	-0.0576251	0.0119649	genus.Faecalibacterium.id.2057	1.4634e-06	23.1955
rs75499067	T	C	0.227585	0.0465522	genus.Faecalibacterium.id.2057	1.0145e-06	23.9004
rs9536330	C	T	-0.048317	0.010797	genus.Faecalibacterium.id.2057	7.63989e-06	20.0259
rs28376661	G	C	0.0504817	0.0109368	genus.Faecalibacterium.id.2057	3.91642e-06	21.3053
rs10927394	T	G	-0.232262	0.0512364	genus.Faecalibacterium.id.2057	5.81123e-06	20.5494
rs114946999	T	C	-0.0861565	0.01896	genus.Faecalibacterium.id.2057	5.51681e-06	20.6489
rs79656633	C	T	0.145631	0.0323019	genus.Faecalibacterium.id.2057	6.53094e-06	20.3259
rs61875484	G	C	0.0817953	0.018369	genus.Faecalibacterium.id.2057	8.47216e-06	19.8282
rs12753492	C	A	0.0641305	0.0149933	genus.Faecalibacterium.id.2057	1.89203e-05	18.295
rs2835874	C	T	-0.0866356	0.0196496	genus.Faecalibacterium.id.2057	1.03834e-05	19.4396
rs11776390	C	T	-0.078354	0.017183	genus.Faecalibacterium.id.2057	5.11638e-06	20.7932
rs9852893	G	C	0.0657834	0.0129056	genus.FamilyXIIIAD3011group.id.11293	3.44589e-07	25.9821
rs62200412	T	C	-0.0800851	0.0163834	genus.FamilyXIIIAD3011group.id.11293	1.01774e-06	23.8943
rs16840310	G	A	-0.0608052	0.0122149	genus.FamilyXIIIAD3011group.id.11293	6.42604e-07	24.78
rs72730932	A	C	-0.0899559	0.0177107	genus.FamilyXIIIAD3011group.id.11293	3.79036e-07	25.7982
rs16940167	T	C	0.0732552	0.0159898	genus.FamilyXIIIAD3011group.id.11293	4.61942e-06	20.9889
rs17156849	A	G	-0.112891	0.0245292	genus.FamilyXIIIAD3011group.id.11293	4.17849e-06	21.1812
rs62029761	G	A	0.128753	0.0276002	genus.FamilyXIIIAD3011group.id.11293	3.08725e-06	21.7616
rs11736617	A	G	-0.0759493	0.0172101	genus.FamilyXIIIAD3011group.id.11293	1.01914e-05	19.4752
rs9276029	G	A	-0.0811384	0.0185669	genus.FamilyXIIIAD3011group.id.11293	1.2421e-05	19.0975
rs12911842	T	A	-0.0811976	0.0183335	genus.FamilyXIIIAD3011group.id.11293	9.47101e-06	19.6153
rs149302	C	T	-0.0645635	0.0143225	genus.FamilyXIIIAD3011group.id.11293	6.54904e-06	20.3206
rs12314465	G	A	-0.0919724	0.0197199	genus.FamilyXIIIAD3011group.id.11293	3.10212e-06	21.7523
rs9837139	G	A	0.10752	0.0240482	genus.FamilyXIIIAD3011group.id.11293	7.78423e-06	19.9901
rs739451	T	C	0.0649589	0.0147534	genus.FamilyXIIIAD3011group.id.11293	1.06777e-05	19.3862
rs11126423	T	C	0.0904399	0.0196301	genus.FamilyXIIIAD3011group.id.11293	4.08134e-06	21.2263
rs1426266	C	T	-0.0665521	0.0137151	genus.FamilyXIIIUCG001.id.11294	1.21927e-06	23.5466
rs12049454	C	T	-0.0647298	0.0134065	genus.FamilyXIIIUCG001.id.11294	1.37756e-06	23.3118
rs3842897	A	G	-0.112639	0.0242751	genus.FamilyXIIIUCG001.id.11294	3.48209e-06	21.5307
rs116979587	A	T	-0.121679	0.0260821	genus.FamilyXIIIUCG001.id.11294	3.08267e-06	21.7644
rs62414802	T	C	-0.0611904	0.013457	genus.FamilyXIIIUCG001.id.11294	5.43875e-06	20.6762
rs2276529	G	C	-0.0759406	0.0165099	genus.FamilyXIIIUCG001.id.11294	4.23113e-06	21.1572
rs112362903	G	A	-0.149047	0.0333271	genus.FamilyXIIIUCG001.id.11294	7.74037e-06	20.001
rs8076666	G	A	0.088655	0.0198094	genus.FamilyXIIIUCG001.id.11294	7.62689e-06	20.0292
rs7119679	A	G	-0.0809085	0.0174782	genus.FamilyXIIIUCG001.id.11294	3.67247e-06	21.4286
rs76463770	G	A	0.19313	0.0419866	genus.FamilyXIIIUCG001.id.11294	4.22908e-06	21.1581
rs12030302	G	A	-0.0692276	0.0137467	genus.Flavonifractor.id.2059	4.755e-07	25.3607
rs806808	C	T	0.0667272	0.0136557	genus.Flavonifractor.id.2059	1.02706e-06	23.8767
rs34066017	G	A	0.0764294	0.0159789	genus.Flavonifractor.id.2059	1.7258e-06	22.8784
rs11811696	C	T	-0.116063	0.0241012	genus.Flavonifractor.id.2059	1.46724e-06	23.1904
rs11642826	C	G	0.14686	0.0325191	genus.Flavonifractor.id.2059	6.298e-06	20.3954
rs114873521	T	C	-0.130067	0.0294087	genus.Flavonifractor.id.2059	9.74623e-06	19.5605
rs6761463	C	G	-0.083392	0.0184596	genus.Flavonifractor.id.2059	6.25638e-06	20.4081
rs12038887	G	C	0.0942719	0.0211646	genus.Flavonifractor.id.2059	8.4197e-06	19.8401
rs4378146	C	A	-0.0616691	0.0125259	genus.Fusicatenibacter.id.11305	8.5084e-07	24.2392
rs62353480	G	A	-0.0701397	0.0145589	genus.Fusicatenibacter.id.11305	1.45254e-06	23.2098
rs704418	C	T	0.0739124	0.0151073	genus.Fusicatenibacter.id.11305	9.95619e-07	23.9366
rs2132128	A	G	-0.0771914	0.0160344	genus.Fusicatenibacter.id.11305	1.47867e-06	23.1755
rs206581	G	A	-0.0568339	0.0127894	genus.Fusicatenibacter.id.11305	8.83731e-06	19.7476
rs2025938	A	G	-0.0967298	0.0205426	genus.Fusicatenibacter.id.11305	2.49239e-06	22.1723
rs3303	C	T	-0.0953657	0.020407	genus.Fusicatenibacter.id.11305	2.9656e-06	21.8387
rs16866708	A	G	-0.0703526	0.0155832	genus.Fusicatenibacter.id.11305	6.34228e-06	20.382
rs2039204	A	T	-0.0497415	0.0107941	genus.Fusicatenibacter.id.11305	4.06186e-06	21.2354
rs8028026	G	A	-0.0792146	0.0180505	genus.Fusicatenibacter.id.11305	1.14133e-05	19.259
rs1864685	C	A	-0.0494799	0.0108105	genus.Fusicatenibacter.id.11305	4.71629e-06	20.9492
rs792108	C	T	-0.0508345	0.0113843	genus.Fusicatenibacter.id.11305	7.99538e-06	19.939
rs60254196	G	A	-0.0492427	0.0109365	genus.Fusicatenibacter.id.11305	6.71255e-06	20.2735
rs9905659	A	G	-0.061617	0.0136576	genus.Fusicatenibacter.id.11305	6.43522e-06	20.3542
rs8063430	C	T	-0.104026	0.022217	genus.Fusicatenibacter.id.11305	2.83673e-06	21.9239
rs6515626	A	G	0.141575	0.0313559	genus.Fusicatenibacter.id.11305	6.32857e-06	20.3862
rs10439674	G	A	-0.0572129	0.0130007	genus.Fusicatenibacter.id.11305	1.0787e-05	19.3667
rs167879	T	C	-0.0659543	0.0148763	genus.Fusicatenibacter.id.11305	9.27033e-06	19.6562
rs73103914	G	A	-0.0597324	0.0134458	genus.Fusicatenibacter.id.11305	8.89326e-06	19.7355
rs76287110	T	A	-0.242965	0.0466177	genus.Gordonibacter.id.821	1.8696e-07	27.1634
rs7294633	T	C	0.12867	0.0249946	genus.Gordonibacter.id.821	2.63411e-07	26.5009
rs7220558	T	A	0.116884	0.0234834	genus.Gordonibacter.id.821	6.44722e-07	24.7737
rs71545975	G	A	-0.153972	0.0338918	genus.Gordonibacter.id.821	5.54456e-06	20.6393
rs35042269	A	C	-0.180293	0.0403296	genus.Gordonibacter.id.821	7.80455e-06	19.9852
rs72714787	A	C	0.181405	0.0377102	genus.Gordonibacter.id.821	1.50553e-06	23.1409
rs322296	A	G	0.17869	0.037722	genus.Gordonibacter.id.821	2.16888e-06	22.4393
rs72939513	G	A	-0.21399	0.0490592	genus.Gordonibacter.id.821	1.28958e-05	19.0259
rs3765837	G	T	-0.190729	0.0433608	genus.Gordonibacter.id.821	1.08934e-05	19.348
rs13412653	C	A	0.107597	0.0239228	genus.Gordonibacter.id.821	6.86928e-06	20.2293
rs117347059	C	G	-0.128261	0.0285123	genus.Gordonibacter.id.821	6.84505e-06	20.2361
rs16955299	A	G	-0.196423	0.0433538	genus.Gordonibacter.id.821	5.87889e-06	20.5272
rs4596722	G	A	0.102908	0.0231571	genus.Gordonibacter.id.821	8.83352e-06	19.7484
rs768830	A	G	0.149852	0.0333315	genus.Gordonibacter.id.821	6.93005e-06	20.2124
rs61934597	T	C	-0.172495	0.0388567	genus.Gordonibacter.id.821	9.02728e-06	19.7069
rs12191680	G	C	0.106544	0.0200323	genus.Haemophilus.id.3698	1.04556e-07	28.2877
rs9382510	T	C	-0.093521	0.0172649	genus.Haemophilus.id.3698	6.06595e-08	29.3422
rs9574096	T	A	-0.0736375	0.0155227	genus.Haemophilus.id.3698	2.09691e-06	22.5041
rs76022354	T	C	0.244638	0.0505504	genus.Haemophilus.id.3698	1.30183e-06	23.4205
rs111582866	A	G	-0.124265	0.026016	genus.Haemophilus.id.3698	1.78376e-06	22.8149
rs9895850	C	T	-0.192957	0.0416755	genus.Haemophilus.id.3698	3.65699e-06	21.4367
rs35509	A	G	0.128249	0.0268779	genus.Haemophilus.id.3698	1.82825e-06	22.7676
rs78909003	C	T	-0.246256	0.0503924	genus.Haemophilus.id.3698	1.02507e-06	23.8805
rs9328464	C	T	0.0723095	0.0148799	genus.Haemophilus.id.3698	1.17668e-06	23.615
rs4822728	C	T	0.0705861	0.0151388	genus.Haemophilus.id.3698	3.12228e-06	21.7399
rs10840326	G	C	-0.0677384	0.0151463	genus.Haemophilus.id.3698	7.73878e-06	20.0013
rs12876183	A	T	0.0749201	0.016711	genus.Haemophilus.id.3698	7.35016e-06	20.0999
rs10781340	A	G	0.0948915	0.0203221	genus.Haemophilus.id.3698	3.02108e-06	21.8031
rs56310940	C	G	-0.108393	0.0247052	genus.Haemophilus.id.3698	1.14676e-05	19.2499
rs761624	G	C	0.0959801	0.0179537	genus.Holdemanella.id.11393	8.99337e-08	28.5794
rs607782	C	T	-0.0854214	0.0172515	genus.Holdemanella.id.11393	7.36312e-07	24.5177
rs75764681	C	T	-0.283103	0.0598999	genus.Holdemanella.id.11393	2.28688e-06	22.3376
rs73011279	C	T	-0.0961669	0.0199336	genus.Holdemanella.id.11393	1.40459e-06	23.2744
rs4541991	C	T	-0.0927334	0.0194435	genus.Holdemanella.id.11393	1.84788e-06	22.747
rs1830029	G	C	-0.0954096	0.021093	genus.Holdemanella.id.11393	6.08904e-06	20.46
rs12513188	A	G	0.0903906	0.0195276	genus.Holdemanella.id.11393	3.67684e-06	21.4263
rs12415649	C	G	0.0839384	0.0190567	genus.Holdemanella.id.11393	1.05945e-05	19.4011
rs1926302	A	G	-0.107972	0.0231421	genus.Holdemanella.id.11393	3.07706e-06	21.7679
rs17586763	C	T	-0.227285	0.0510135	genus.Holdemanella.id.11393	8.37434e-06	19.8504
rs4802175	A	G	0.0790155	0.0173394	genus.Holdemanella.id.11393	5.18927e-06	20.7661
rs34187114	A	C	-0.104505	0.022601	genus.Holdemanella.id.11393	3.76537e-06	21.3807
rs35228298	A	G	0.0934832	0.0202886	genus.Holdemanella.id.11393	4.07197e-06	21.2307
rs62113381	C	T	-0.105447	0.0232029	genus.Holdemanella.id.11393	5.50485e-06	20.6531
rs12191680	G	C	0.106544	0.0200323	genus.Haemophilus.id.3698	1.04556e-07	28.2877
rs9382510	T	C	-0.093521	0.0172649	genus.Haemophilus.id.3698	6.06595e-08	29.3422
rs9574096	T	A	-0.0736375	0.0155227	genus.Haemophilus.id.3698	2.09691e-06	22.5041
rs76022354	T	C	0.244638	0.0505504	genus.Haemophilus.id.3698	1.30183e-06	23.4205
rs111582866	A	G	-0.124265	0.026016	genus.Haemophilus.id.3698	1.78376e-06	22.8149
rs9895850	C	T	-0.192957	0.0416755	genus.Haemophilus.id.3698	3.65699e-06	21.4367
rs35509	A	G	0.128249	0.0268779	genus.Haemophilus.id.3698	1.82825e-06	22.7676
rs78909003	C	T	-0.246256	0.0503924	genus.Haemophilus.id.3698	1.02507e-06	23.8805
rs9328464	C	T	0.0723095	0.0148799	genus.Haemophilus.id.3698	1.17668e-06	23.615
rs4822728	C	T	0.0705861	0.0151388	genus.Haemophilus.id.3698	3.12228e-06	21.7399
rs10840326	G	C	-0.0677384	0.0151463	genus.Haemophilus.id.3698	7.73878e-06	20.0013
rs12876183	A	T	0.0749201	0.016711	genus.Haemophilus.id.3698	7.35016e-06	20.0999
rs10781340	A	G	0.0948915	0.0203221	genus.Haemophilus.id.3698	3.02108e-06	21.8031
rs56310940	C	G	-0.108393	0.0247052	genus.Haemophilus.id.3698	1.14676e-05	19.2499
rs1867876	C	T	0.0842919	0.0162192	genus.Holdemania.id.2157	2.02478e-07	27.0093
rs9500080	T	C	0.0926764	0.0178886	genus.Holdemania.id.2157	2.20998e-07	26.8402
rs6133067	C	T	0.0910829	0.0178561	genus.Holdemania.id.2157	3.37966e-07	26.0196
rs150096134	A	T	0.162139	0.0332089	genus.Holdemania.id.2157	1.04804e-06	23.8378
rs41438744	G	C	-0.12487	0.0270129	genus.Holdemania.id.2157	3.78931e-06	21.3686
rs77293403	G	A	0.164556	0.0341775	genus.Holdemania.id.2157	1.47374e-06	23.182
rs80149660	T	C	-0.232987	0.0519183	genus.Holdemania.id.2157	7.2038e-06	20.1383
rs116500994	T	G	-0.13755	0.0293386	genus.Holdemania.id.2157	2.75378e-06	21.9809
rs55888180	G	C	0.128671	0.0282795	genus.Holdemania.id.2157	5.36511e-06	20.7023
rs4146507	T	C	0.079488	0.0177002	genus.Holdemania.id.2157	7.0959e-06	20.1672
rs111745969	G	A	0.120677	0.0265781	genus.Holdemania.id.2157	5.61309e-06	20.6158
rs113593397	G	A	-0.128935	0.0282526	genus.Holdemania.id.2157	5.02749e-06	20.8268
rs10885477	C	T	-0.135137	0.0301894	genus.Holdemania.id.2157	7.59521e-06	20.0372
rs9529719	C	T	0.074038	0.0160494	genus.Holdemania.id.2157	3.96668e-06	21.2809
rs967319	C	T	0.0788638	0.0176744	genus.Holdemania.id.2157	8.11841e-06	19.9098
rs12701617	G	A	-0.0660617	0.0149427	genus.Holdemania.id.2157	9.82408e-06	19.5453
rs73139538	A	G	-0.148594	0.0327469	genus.Holdemania.id.2157	5.68881e-06	20.5901
rs4636956	G	A	-0.0665866	0.0149839	genus.Holdemania.id.2157	8.83555e-06	19.748
rs901099	G	T	-0.12718	0.0250924	genus.Howardella.id.2000	4.01032e-07	25.6894
rs1484873	G	A	-0.227831	0.046335	genus.Howardella.id.2000	8.78627e-07	24.1773
rs17167098	A	G	-0.169366	0.0352068	genus.Howardella.id.2000	1.5048e-06	23.1419
rs609430	G	T	-0.112045	0.0239328	genus.Howardella.id.2000	2.8455e-06	21.918
rs36081916	C	T	-0.18123	0.0402987	genus.Howardella.id.2000	6.88676e-06	20.2244
rs12452946	G	A	-0.105833	0.0228941	genus.Howardella.id.2000	3.78728e-06	21.3696
rs61771805	T	A	-0.136779	0.0296811	genus.Howardella.id.2000	4.06026e-06	21.2362
rs672217	A	G	0.164146	0.0349993	genus.Howardella.id.2000	2.73239e-06	21.9959
rs3791893	G	A	0.147035	0.034023	genus.Howardella.id.2000	1.54871e-05	18.6766
rs10048062	T	C	-0.147352	0.0336531	genus.Howardella.id.2000	1.19466e-05	19.1718
rs2154047	A	C	-0.192557	0.0420093	genus.Howardella.id.2000	4.56879e-06	21.0101
rs34471047	G	A	-0.162871	0.03349	genus.Hungatella.id.11306	1.15459e-06	23.6514
rs72759041	T	G	-0.126025	0.0282242	genus.Hungatella.id.11306	8.00184e-06	19.9374
rs10044993	A	C	0.139547	0.0316748	genus.Hungatella.id.11306	1.05483e-05	19.4095
rs13249325	G	T	-0.100023	0.0225883	genus.Hungatella.id.11306	9.50826e-06	19.6078
rs17092615	A	G	0.152235	0.0337867	genus.Hungatella.id.11306	6.61378e-06	20.3018
rs10805326	A	G	0.0775151	0.0139665	genus.Intestinibacter.id.11345	2.85533e-08	30.8034
rs4327025	A	G	-0.0810346	0.0154397	genus.Intestinibacter.id.11345	1.53371e-07	27.5464
rs478972	C	T	-0.142681	0.0297116	genus.Intestinibacter.id.11345	1.56937e-06	23.0611
rs6875660	T	C	0.0890455	0.0193905	genus.Intestinibacter.id.11345	4.38555e-06	21.0885
rs16938435	C	T	-0.112189	0.0235439	genus.Intestinibacter.id.11345	1.88779e-06	22.706
rs6062862	G	A	0.0924508	0.0204658	genus.Intestinibacter.id.11345	6.26248e-06	20.4063
rs118030283	A	G	-0.151829	0.0324471	genus.Intestinibacter.id.11345	2.87892e-06	21.8956
rs11109097	T	C	0.0624272	0.0138539	genus.Intestinibacter.id.11345	6.60283e-06	20.305
rs9348442	T	C	0.099082	0.0221625	genus.Intestinibacter.id.11345	7.79647e-06	19.9871
rs447950	G	A	0.0628342	0.0136652	genus.Intestinibacter.id.11345	4.2635e-06	21.1426
rs12210583	G	T	0.155074	0.0353007	genus.Intestinibacter.id.11345	1.11822e-05	19.298
rs2702387	G	A	0.0608559	0.0132145	genus.Intestinibacter.id.11345	4.12028e-06	21.2081
rs68093214	T	C	0.0662258	0.0149877	genus.Intestinibacter.id.11345	9.93124e-06	19.5246
rs2098844	T	C	-0.0575295	0.0128416	genus.Intestinibacter.id.11345	7.46613e-06	20.0699
rs893394	A	G	0.0583322	0.0130729	genus.Intestinibacter.id.11345	8.11772e-06	19.9099
rs10805326	A	G	0.0775151	0.0139665	genus.Intestinibacter.id.11345	2.85533e-08	30.8034
rs4327025	A	G	-0.0810346	0.0154397	genus.Intestinibacter.id.11345	1.53371e-07	27.5464
rs478972	C	T	-0.142681	0.0297116	genus.Intestinibacter.id.11345	1.56937e-06	23.0611
rs6875660	T	C	0.0890455	0.0193905	genus.Intestinibacter.id.11345	4.38555e-06	21.0885
rs16938435	C	T	-0.112189	0.0235439	genus.Intestinibacter.id.11345	1.88779e-06	22.706
rs6062862	G	A	0.0924508	0.0204658	genus.Intestinibacter.id.11345	6.26248e-06	20.4063
rs118030283	A	G	-0.151829	0.0324471	genus.Intestinibacter.id.11345	2.87892e-06	21.8956
rs11109097	T	C	0.0624272	0.0138539	genus.Intestinibacter.id.11345	6.60283e-06	20.305
rs9348442	T	C	0.099082	0.0221625	genus.Intestinibacter.id.11345	7.79647e-06	19.9871
rs447950	G	A	0.0628342	0.0136652	genus.Intestinibacter.id.11345	4.2635e-06	21.1426
rs12210583	G	T	0.155074	0.0353007	genus.Intestinibacter.id.11345	1.11822e-05	19.298
rs2702387	G	A	0.0608559	0.0132145	genus.Intestinibacter.id.11345	4.12028e-06	21.2081
rs68093214	T	C	0.0662258	0.0149877	genus.Intestinibacter.id.11345	9.93124e-06	19.5246
rs2098844	T	C	-0.0575295	0.0128416	genus.Intestinibacter.id.11345	7.46613e-06	20.0699
rs893394	A	G	0.0583322	0.0130729	genus.Intestinibacter.id.11345	8.11772e-06	19.9099
rs6112314	C	A	-0.0561715	0.0108174	genus.Lachnoclostridium.id.11308	2.0728e-07	26.964
rs62285313	G	A	0.0864203	0.0181565	genus.Lachnoclostridium.id.11308	1.93848e-06	22.6551
rs78068103	G	A	0.0886199	0.0194248	genus.Lachnoclostridium.id.11308	5.06188e-06	20.8137
rs615997	C	T	0.0511752	0.0106491	genus.Lachnoclostridium.id.11308	1.54278e-06	23.0939
rs61915992	T	A	0.0803876	0.0172209	genus.Lachnoclostridium.id.11308	3.04098e-06	21.7905
rs789029	T	C	-0.0641288	0.0137974	genus.Lachnoclostridium.id.11308	3.35345e-06	21.6029
rs12566975	C	T	-0.0468097	0.0105787	genus.Lachnoclostridium.id.11308	9.64822e-06	19.5798
rs4738679	A	G	-0.0520267	0.011404	genus.Lachnoclostridium.id.11308	5.06389e-06	20.813
rs1031599	T	G	-0.078627	0.0175644	genus.Lachnoclostridium.id.11308	7.58796e-06	20.039
rs72829893	T	G	0.117472	0.0268103	genus.Lachnoclostridium.id.11308	1.17805e-05	19.1985
rs3821998	A	C	-0.0864066	0.0192519	genus.Lachnoclostridium.id.11308	7.18272e-06	20.1439
rs2385421	G	A	0.0746186	0.0180734	genus.Lachnoclostridium.id.11308	3.64917e-05	17.0457
rs1528479	A	G	-0.0497798	0.0111919	genus.Lachnoclostridium.id.11308	8.67398e-06	19.7832
rs1997204	C	T	-0.108075	0.0242022	genus.Lachnoclostridium.id.11308	7.98841e-06	19.9406
rs62028349	C	G	0.0469989	0.0105971	genus.Lachnoclostridium.id.11308	9.20395e-06	19.6699
rs13157098	G	A	-0.0768058	0.0155312	genus.Lachnospira.id.2004	7.60423e-07	24.4556
rs4923324	A	G	-0.0617321	0.0133387	genus.Lachnospira.id.2004	3.69108e-06	21.4189
rs56791201	C	T	0.051823	0.0110697	genus.Lachnospira.id.2004	2.84743e-06	21.9167
rs2326833	G	C	-0.078495	0.017109	genus.Lachnospira.id.2004	4.47654e-06	21.0491
rs4686798	C	T	0.0531826	0.0113747	genus.Lachnospira.id.2004	2.93239e-06	21.8603
rs35418758	C	A	0.0864686	0.0190315	genus.Lachnospira.id.2004	5.53405e-06	20.643
rs2520509	G	A	0.0519063	0.011578	genus.Lachnospira.id.2004	7.35335e-06	20.099
rs7249113	A	G	0.0679483	0.0133496	genus.LachnospiraceaeFCS020group.id.11314	3.58218e-07	25.9073
rs12078956	G	C	0.106101	0.0222904	genus.LachnospiraceaeFCS020group.id.11314	1.93653e-06	22.657
rs369444	G	C	0.125481	0.0259008	genus.LachnospiraceaeFCS020group.id.11314	1.26808e-06	23.471
rs72793667	G	A	-0.116881	0.0246589	genus.LachnospiraceaeFCS020group.id.11314	2.13822e-06	22.4667
rs1363769	C	T	-0.200628	0.0449372	genus.LachnospiraceaeFCS020group.id.11314	8.0204e-06	19.933
rs10093861	A	G	-0.0568869	0.0121152	genus.LachnospiraceaeFCS020group.id.11314	2.65952e-06	22.0477
rs9788306	T	C	-0.062804	0.0130744	genus.LachnospiraceaeFCS020group.id.11314	1.55857e-06	23.0743
rs113859143	C	G	-0.108906	0.0242055	genus.LachnospiraceaeFCS020group.id.11314	6.81955e-06	20.2432
rs9919338	C	G	-0.0553339	0.0120621	genus.LachnospiraceaeFCS020group.id.11314	4.48776e-06	21.0443
rs35035870	C	T	-0.190615	0.0414403	genus.LachnospiraceaeFCS020group.id.11314	4.22979e-06	21.1578
rs2862811	C	T	0.0564927	0.0121736	genus.LachnospiraceaeFCS020group.id.11314	3.47413e-06	21.5351
rs1254846	A	G	0.105963	0.0232501	genus.LachnospiraceaeFCS020group.id.11314	5.17638e-06	20.7709
rs4452603	G	T	0.0604208	0.0135965	genus.LachnospiraceaeFCS020group.id.11314	8.83564e-06	19.748
rs2322265	T	C	-0.0666305	0.0141577	genus.LachnospiraceaeFCS020group.id.11314	2.52224e-06	22.1495
rs3999074	T	G	-0.0550587	0.0121847	genus.LachnospiraceaeFCS020group.id.11314	6.22265e-06	20.4185
rs10030408	G	A	0.0549224	0.0122608	genus.LachnospiraceaeFCS020group.id.11314	7.4816e-06	20.066
rs6116753	A	G	0.0994748	0.0209139	genus.LachnospiraceaeNC2004group.id.11316	1.97085e-06	22.6233
rs3756315	G	A	-0.0883469	0.0188397	genus.LachnospiraceaeNC2004group.id.11316	2.73997e-06	21.9905
rs12127733	A	G	0.115182	0.0246006	genus.LachnospiraceaeNC2004group.id.11316	2.8401e-06	21.9217
rs17067076	A	G	-0.154631	0.0352194	genus.LachnospiraceaeNC2004group.id.11316	1.1308e-05	19.2767
rs1331592	G	C	0.0948806	0.0208369	genus.LachnospiraceaeNC2004group.id.11316	5.27619e-06	20.7343
rs1928659	C	T	0.102522	0.0226445	genus.LachnospiraceaeNC2004group.id.11316	5.96997e-06	20.4978
rs1929743	C	T	0.0837206	0.0190318	genus.LachnospiraceaeNC2004group.id.11316	1.08763e-05	19.351
rs12863463	A	G	-0.156365	0.0345372	genus.LachnospiraceaeNC2004group.id.11316	5.97024e-06	20.4977
rs117467633	C	T	-0.169687	0.0383169	genus.LachnospiraceaeNC2004group.id.11316	9.48759e-06	19.6119
rs12208226	A	C	-0.154739	0.0340372	genus.LachnospiraceaeNC2004group.id.11316	5.46303e-06	20.6677
rs9932954	G	A	-0.0561864	0.0115984	genus.LachnospiraceaeND3007group.id.11317	1.2705e-06	23.4674
rs13110238	G	C	-0.0636978	0.0142041	genus.LachnospiraceaeND3007group.id.11317	7.30994e-06	20.1104
rs72776675	C	T	-0.0647067	0.014797	genus.LachnospiraceaeND3007group.id.11317	1.22575e-05	19.1228
rs2861203	A	G	0.0572304	0.0127279	genus.LachnospiraceaeND3007group.id.11317	6.90943e-06	20.2181
rs12362320	C	G	0.0573168	0.0115466	genus.LachnospiraceaeNK4A136group.id.11319	6.90765e-07	24.6407
rs954878	G	A	-0.0520656	0.0109082	genus.LachnospiraceaeNK4A136group.id.11319	1.81445e-06	22.7821
rs7832116	G	A	-0.0714756	0.0151703	genus.LachnospiraceaeNK4A136group.id.11319	2.45845e-06	22.1987
rs7616165	T	G	-0.230542	0.0483465	genus.LachnospiraceaeNK4A136group.id.11319	1.85566e-06	22.739
rs76193507	G	A	-0.22973	0.0499776	genus.LachnospiraceaeNK4A136group.id.11319	4.29305e-06	21.1293
rs11263806	G	A	-0.0524615	0.0116758	genus.LachnospiraceaeNK4A136group.id.11319	7.01658e-06	20.1887
rs73044693	G	A	-0.10758	0.0229884	genus.LachnospiraceaeNK4A136group.id.11319	2.8724e-06	21.9
rs160061	G	A	0.0513831	0.0108094	genus.LachnospiraceaeNK4A136group.id.11319	1.99873e-06	22.5963
rs7073658	G	T	-0.0499621	0.0109693	genus.LachnospiraceaeNK4A136group.id.11319	5.24525e-06	20.7456
rs68104925	C	T	-0.0549104	0.0115385	genus.LachnospiraceaeNK4A136group.id.11319	1.94667e-06	22.647
rs12611395	G	A	-0.0902532	0.0199652	genus.LachnospiraceaeNK4A136group.id.11319	6.16887e-06	20.4351
rs2880566	C	T	0.0599578	0.0134693	genus.LachnospiraceaeNK4A136group.id.11319	8.52904e-06	19.8155
rs28540839	C	A	0.0508285	0.0110591	genus.LachnospiraceaeNK4A136group.id.11319	4.30521e-06	21.1239
rs59805249	C	T	0.0936162	0.0207982	genus.LachnospiraceaeNK4A136group.id.11319	6.75832e-06	20.2605
rs10952110	T	G	0.0487709	0.0109614	genus.LachnospiraceaeNK4A136group.id.11319	8.6145e-06	19.7964
rs4955932	C	T	-0.0492283	0.0109388	genus.LachnospiraceaeNK4A136group.id.11319	6.78429e-06	20.2531
rs437876	C	T	0.0784637	0.0144768	genus.LachnospiraceaeUCG001.id.11321	5.96083e-08	29.3761
rs985416	T	C	0.0970258	0.0181807	genus.LachnospiraceaeUCG001.id.11321	9.46267e-08	28.4809
rs2050911	A	G	0.0751466	0.0153934	genus.LachnospiraceaeUCG001.id.11321	1.05157e-06	23.8313
rs10815577	G	C	-0.0683706	0.0143691	genus.LachnospiraceaeUCG001.id.11321	1.95341e-06	22.6403
rs573933	C	T	-0.107898	0.0232346	genus.LachnospiraceaeUCG001.id.11321	3.41951e-06	21.5655
rs78848836	G	A	-0.118868	0.0259753	genus.LachnospiraceaeUCG001.id.11321	4.73523e-06	20.9415
rs9403580	T	C	0.107801	0.0229777	genus.LachnospiraceaeUCG001.id.11321	2.71178e-06	22.0104
rs7213933	A	T	-0.0816269	0.01838	genus.LachnospiraceaeUCG001.id.11321	8.95131e-06	19.7231
rs8104225	G	A	0.0892098	0.0197665	genus.LachnospiraceaeUCG001.id.11321	6.3861e-06	20.3688
rs8052586	C	T	0.176336	0.0395882	genus.LachnospiraceaeUCG001.id.11321	8.41782e-06	19.8405
rs62496417	G	T	-0.0748504	0.0165681	genus.LachnospiraceaeUCG001.id.11321	6.2499e-06	20.4101
rs2371284	C	T	-0.0761893	0.0170127	genus.LachnospiraceaeUCG001.id.11321	7.521e-06	20.0559
rs12131224	T	C	0.117095	0.02591	genus.LachnospiraceaeUCG001.id.11321	6.20381e-06	20.4243
rs4981345	C	T	-0.0681973	0.0149831	genus.LachnospiraceaeUCG001.id.11321	5.32387e-06	20.7171
rs79476906	A	T	-0.087088	0.0197008	genus.LachnospiraceaeUCG001.id.11321	9.84626e-06	19.541
rs7341608	C	T	-0.0784757	0.0177648	genus.LachnospiraceaeUCG001.id.11321	9.9853e-06	19.5142
rs12747809	A	G	-0.062197	0.0125685	genus.LachnospiraceaeUCG004.id.11324	7.47276e-07	24.4892
rs2882478	A	G	-0.0577091	0.0118338	genus.LachnospiraceaeUCG004.id.11324	1.07923e-06	23.7814
rs12673420	A	G	0.0554351	0.0118375	genus.LachnospiraceaeUCG004.id.11324	2.82709e-06	21.9305
rs2444793	T	C	-0.0542433	0.0118188	genus.LachnospiraceaeUCG004.id.11324	4.44098e-06	21.0644
rs2726805	G	A	0.0548397	0.0120844	genus.LachnospiraceaeUCG004.id.11324	5.67787e-06	20.5938
rs11128180	G	A	0.0648288	0.0140126	genus.LachnospiraceaeUCG004.id.11324	3.71977e-06	21.4041
rs12894272	G	A	0.0579792	0.0125229	genus.LachnospiraceaeUCG004.id.11324	3.65922e-06	21.4356
rs233486	G	A	-0.0799088	0.017766	genus.LachnospiraceaeUCG004.id.11324	6.86434e-06	20.2307
rs35182105	G	A	-0.109724	0.024221	genus.LachnospiraceaeUCG004.id.11324	5.89474e-06	20.5221
rs6656451	T	C	-0.05436	0.011947	genus.LachnospiraceaeUCG004.id.11324	5.36207e-06	20.7034
rs12072562	C	T	0.133104	0.0303566	genus.LachnospiraceaeUCG004.id.11324	1.16158e-05	19.2254
rs2706242	C	G	-0.0901399	0.0199712	genus.LachnospiraceaeUCG004.id.11324	6.3769e-06	20.3716
rs7629954	G	A	0.108441	0.023825	genus.LachnospiraceaeUCG004.id.11324	5.32492e-06	20.7167
rs10793103	T	C	0.0974344	0.0181279	genus.LachnospiraceaeUCG008.id.11328	7.66571e-08	28.8887
rs9873555	C	G	-0.121162	0.0233467	genus.LachnospiraceaeUCG008.id.11328	2.1067e-07	26.9326
rs13024781	C	T	-0.0798769	0.0168846	genus.LachnospiraceaeUCG008.id.11328	2.23674e-06	22.3801
rs10741777	C	T	-0.0973842	0.0194791	genus.LachnospiraceaeUCG008.id.11328	5.75055e-07	24.9941
rs955844	C	A	0.112064	0.0228369	genus.LachnospiraceaeUCG008.id.11328	9.24114e-07	24.0801
rs67078837	C	T	-0.0845848	0.0170693	genus.LachnospiraceaeUCG008.id.11328	7.21866e-07	24.5559
rs62277846	T	C	0.102292	0.0212319	genus.LachnospiraceaeUCG008.id.11328	1.45101e-06	23.2118
rs10801803	A	G	-0.117029	0.0243085	genus.LachnospiraceaeUCG008.id.11328	1.47689e-06	23.1778
rs61944774	G	A	0.179838	0.0393797	genus.LachnospiraceaeUCG008.id.11328	4.95304e-06	20.8554
rs75356640	A	G	0.136523	0.0303128	genus.LachnospiraceaeUCG008.id.11328	6.67434e-06	20.2844
rs57254474	A	G	0.0886512	0.0199045	genus.LachnospiraceaeUCG008.id.11328	8.43542e-06	19.8365
rs57091572	G	A	-0.110443	0.0235801	genus.LachnospiraceaeUCG008.id.11328	2.81718e-06	21.9372
rs11192447	G	A	0.126592	0.024345	genus.LachnospiraceaeUCG010.id.11330	1.99371e-07	27.0392
rs9981767	C	A	0.0655062	0.0131994	genus.LachnospiraceaeUCG010.id.11330	6.94804e-07	24.6295
rs74315802	T	G	0.0867262	0.0183477	genus.LachnospiraceaeUCG010.id.11330	2.2807e-06	22.3428
rs12346653	T	C	0.0657686	0.0139569	genus.LachnospiraceaeUCG010.id.11330	2.44994e-06	22.2053
rs10414815	C	T	0.10453	0.0230253	genus.LachnospiraceaeUCG010.id.11330	5.63129e-06	20.6096
rs72761829	T	A	0.111884	0.0238893	genus.LachnospiraceaeUCG010.id.11330	2.82126e-06	21.9344
rs72894957	A	G	0.222263	0.0486425	genus.LachnospiraceaeUCG010.id.11330	4.8932e-06	20.8786
rs336138	T	G	0.0779543	0.0171865	genus.LachnospiraceaeUCG010.id.11330	5.73924e-06	20.5733
rs4576377	C	A	-0.0572001	0.0127043	genus.LachnospiraceaeUCG010.id.11330	6.71839e-06	20.2718
rs2833528	T	C	-0.0562148	0.0127763	genus.LachnospiraceaeUCG010.id.11330	1.08286e-05	19.3594
rs2153460	T	A	-0.0684038	0.0156562	genus.LachnospiraceaeUCG010.id.11330	1.24743e-05	19.0893
rs17730011	A	G	-0.0702357	0.015706	genus.LachnospiraceaeUCG010.id.11330	7.75283e-06	19.9979
rs921925	C	A	0.0985077	0.0203229	genus.Lactobacillus.id.1837	1.2526e-06	23.4947
rs16861661	A	G	-0.183147	0.038148	genus.Lactobacillus.id.1837	1.57909e-06	23.0492
rs768253	G	T	-0.079195	0.0171791	genus.Lactobacillus.id.1837	4.02741e-06	21.2518
rs11674854	T	C	-0.0852686	0.0176504	genus.Lactobacillus.id.1837	1.3586e-06	23.3384
rs328312	A	T	0.0815092	0.0169441	genus.Lactobacillus.id.1837	1.50575e-06	23.1406
rs6092149	T	A	-0.0801344	0.017149	genus.Lactobacillus.id.1837	2.97056e-06	21.8355
rs75127669	A	C	0.139784	0.0310414	genus.Lactobacillus.id.1837	6.69546e-06	20.2783
rs77478751	G	A	-0.219886	0.0475759	genus.Lactobacillus.id.1837	3.80447e-06	21.3609
rs1530559	A	G	0.0804001	0.0178207	genus.Lactobacillus.id.1837	6.43403e-06	20.3545
rs62314653	A	C	0.187692	0.0394585	genus.Lactobacillus.id.1837	1.96787e-06	22.6262
rs7399658	A	G	-0.107134	0.0221883	genus.Lactobacillus.id.1837	1.37638e-06	23.3134
rs12693845	T	C	-0.0805447	0.0177429	genus.Lactobacillus.id.1837	5.63737e-06	20.6075
rs34757988	C	G	0.122294	0.0228976	genus.Lactococcus.id.1851	9.24846e-08	28.5252
rs757872	C	G	0.140799	0.027582	genus.Lactococcus.id.1851	3.3123e-07	26.0585
rs123059	C	T	-0.13671	0.0274694	genus.Lactococcus.id.1851	6.46406e-07	24.7686
rs4766997	T	C	0.114599	0.023839	genus.Lactococcus.id.1851	1.5305e-06	23.1093
rs10417872	G	T	0.118306	0.024522	genus.Lactococcus.id.1851	1.40369e-06	23.2756
rs6674304	T	C	0.200758	0.0442121	genus.Lactococcus.id.1851	5.60458e-06	20.6187
rs7992246	C	T	0.104232	0.0230786	genus.Lactococcus.id.1851	6.29039e-06	20.3977
rs55910161	T	C	0.146426	0.0307367	genus.Lactococcus.id.1851	1.89905e-06	22.6946
rs12621813	A	G	0.108423	0.0239978	genus.Lactococcus.id.1851	6.24202e-06	20.4125
rs2293361	T	C	-0.199221	0.0430969	genus.Lactococcus.id.1851	3.78901e-06	21.3687
rs17168302	A	G	0.191857	0.0424761	genus.Lactococcus.id.1851	6.27775e-06	20.4016
rs61884471	A	G	0.124426	0.0248431	genus.Marvinbryantia.id.2005	5.48608e-07	25.0849
rs2724813	G	A	-0.0840769	0.0167551	genus.Marvinbryantia.id.2005	5.22133e-07	25.1803
rs1187983	T	C	-0.0935456	0.0193174	genus.Marvinbryantia.id.2005	1.28187e-06	23.4502
rs2842896	T	C	-0.0649396	0.0131146	genus.Marvinbryantia.id.2005	7.35736e-07	24.5192
rs11645029	C	G	-0.060618	0.0131551	genus.Marvinbryantia.id.2005	4.06676e-06	21.2331
rs12963345	C	G	-0.059681	0.0132289	genus.Marvinbryantia.id.2005	6.43928e-06	20.353
rs2863363	G	A	0.0634861	0.0136323	genus.Marvinbryantia.id.2005	3.20789e-06	21.688
rs72948274	C	A	-0.126354	0.0272212	genus.Marvinbryantia.id.2005	3.45466e-06	21.5459
rs146541147	A	G	0.118845	0.0268423	genus.Marvinbryantia.id.2005	9.5314e-06	19.6031
rs11620597	C	T	0.119479	0.0271688	genus.Marvinbryantia.id.2005	1.09418e-05	19.3395
rs8006832	T	G	-0.0952415	0.0216699	genus.Marvinbryantia.id.2005	1.10714e-05	19.317
rs3125832	C	A	0.0679323	0.015012	genus.Marvinbryantia.id.2005	6.0338e-06	20.4774
rs73457410	G	A	0.218128	0.044466	genus.Methanobrevibacter.id.123	9.319e-07	24.0639
rs10202904	G	T	-0.112811	0.0239106	genus.Methanobrevibacter.id.123	2.38137e-06	22.2598
rs894996	A	C	0.214213	0.0456045	genus.Methanobrevibacter.id.123	2.63772e-06	22.0635
rs11018665	T	A	0.113013	0.0254343	genus.Methanobrevibacter.id.123	8.8573e-06	19.7433
rs1334944	C	T	0.115197	0.0255492	genus.Methanobrevibacter.id.123	6.5194e-06	20.3293
rs6776814	C	T	-0.188956	0.0419905	genus.Methanobrevibacter.id.123	6.79621e-06	20.2498
rs4779844	C	G	0.109639	0.0247979	genus.Methanobrevibacter.id.123	9.8112e-06	19.5478
rs4802933	G	A	-0.135628	0.0308139	genus.Methanobrevibacter.id.123	1.07486e-05	19.3735
rs503751	G	C	0.0618294	0.0118887	genus.Odoribacter.id.952	1.98532e-07	27.0474
rs77779484	A	G	-0.133489	0.0268526	genus.Odoribacter.id.952	6.65433e-07	24.7127
rs10423795	T	C	0.0550695	0.0121164	genus.Odoribacter.id.952	5.49268e-06	20.6573
rs6856150	A	G	0.0881922	0.0194146	genus.Odoribacter.id.952	5.55739e-06	20.6349
rs10093869	G	A	-0.0577795	0.0125389	genus.Odoribacter.id.952	4.06545e-06	21.2337
rs4793970	G	A	-0.0576329	0.0129154	genus.Odoribacter.id.952	8.10701e-06	19.9125
rs74553962	G	T	0.121449	0.0264106	genus.Odoribacter.id.952	4.25556e-06	21.1461
rs28417404	G	A	-0.0726896	0.0161372	genus.Odoribacter.id.952	6.65362e-06	20.2903
rs16918425	T	A	0.0999781	0.0223785	genus.Odoribacter.id.952	7.91002e-06	19.9595
rs1035588	G	A	-0.108148	0.0236848	genus.Olsenella.id.822	4.96765e-06	20.8497
rs62112538	T	C	-0.19943	0.0407033	genus.Olsenella.id.822	9.6024e-07	24.0062
rs35225860	G	A	-0.223604	0.0482391	genus.Olsenella.id.822	3.56391e-06	21.4862
rs72691585	A	C	-0.249079	0.0520814	genus.Olsenella.id.822	1.73137e-06	22.8722
rs9460691	A	C	0.119966	0.0268645	genus.Olsenella.id.822	7.98486e-06	19.9415
rs17148768	A	G	0.140434	0.0295602	genus.Olsenella.id.822	2.02624e-06	22.57
rs61090148	G	A	-0.104783	0.0231343	genus.Olsenella.id.822	5.91708e-06	20.5148
rs7540303	T	C	0.108044	0.023638	genus.Olsenella.id.822	4.8592e-06	20.892
rs2759329	A	G	-0.111131	0.0237218	genus.Olsenella.id.822	2.80272e-06	21.9471
rs6046522	T	C	0.122938	0.0269928	genus.Olsenella.id.822	5.25131e-06	20.7434
rs8066522	A	G	-0.106529	0.0240379	genus.Olsenella.id.822	9.3493e-06	19.64
rs234108	G	A	0.0749553	0.0152632	genus.Oscillibacter.id.2063	9.06829e-07	24.1164
rs36095275	T	C	-0.0752368	0.0156861	genus.Oscillibacter.id.2063	1.61545e-06	23.0054
rs11627628	C	T	0.143961	0.0290223	genus.Oscillibacter.id.2063	7.03676e-07	24.605
rs9393920	G	A	-0.0744662	0.0151081	genus.Oscillibacter.id.2063	8.26981e-07	24.294
rs133832	C	A	-0.0795527	0.0162411	genus.Oscillibacter.id.2063	9.66963e-07	23.9928
rs12649930	G	T	0.121589	0.0259612	genus.Oscillibacter.id.2063	2.82042e-06	21.935
rs75453768	T	G	0.12212	0.0268629	genus.Oscillibacter.id.2063	5.46642e-06	20.6665
rs16866406	G	A	0.0988765	0.0208795	genus.Oscillibacter.id.2063	2.18441e-06	22.4256
rs761240	G	T	-0.17664	0.0388812	genus.Oscillibacter.id.2063	5.54437e-06	20.6394
rs4506202	G	A	-0.0711323	0.0152261	genus.Oscillibacter.id.2063	2.98668e-06	21.8251
rs61883564	G	A	-0.101351	0.0221016	genus.Oscillibacter.id.2063	4.52443e-06	21.0288
rs16934185	G	A	-0.129568	0.028157	genus.Oscillibacter.id.2063	4.19238e-06	21.1748
rs12417956	G	C	0.0785431	0.0174075	genus.Oscillibacter.id.2063	6.42076e-06	20.3585
rs6901560	G	C	0.0855032	0.018693	genus.Oscillibacter.id.2063	4.78346e-06	20.9221
rs62206502	A	C	-0.0681423	0.0151349	genus.Oscillibacter.id.2063	6.72116e-06	20.271
rs137917150	A	T	-0.174992	0.0388394	genus.Oscillibacter.id.2063	6.6207e-06	20.2998
rs11990279	C	T	-0.0824934	0.0180457	genus.Oscillibacter.id.2063	4.84594e-06	20.8972
rs12206468	A	G	-0.133016	0.0269733	genus.Oscillospira.id.2064	8.16503e-07	24.3185
rs73038677	A	T	-0.08321	0.0168666	genus.Oscillospira.id.2064	8.07966e-07	24.3388
rs1954532	C	T	-0.0826246	0.0175252	genus.Oscillospira.id.2064	2.42157e-06	22.2277
rs28889936	C	A	0.114051	0.0252838	genus.Oscillospira.id.2064	6.45768e-06	20.3475
rs751183	C	T	-0.0774322	0.0172216	genus.Oscillospira.id.2064	6.91655e-06	20.2162
rs8076323	G	A	0.0715392	0.0156539	genus.Oscillospira.id.2064	4.87572e-06	20.8855
rs72866977	C	A	-0.130569	0.0281674	genus.Oscillospira.id.2064	3.56138e-06	21.4875
rs62422654	T	C	0.0898456	0.0198088	genus.Oscillospira.id.2064	5.74302e-06	20.572
rs75570604	G	C	0.137112	0.0307276	genus.Oscillospira.id.2064	8.11345e-06	19.9109
[truncated: 820 more rows]

## Sheet: Supplementary Table2
Supplementary Table 2: Causal effects between PCOS and identified bacterial taxa in the reverse TSMR analysis
exposure	id.outcome	method	nsnp	b	se	pval	lo_ci	up_ci	or	or_lci95	or_uci95
PCOS	Actinomyces	MR Egger	10	-0.0795483	0.216434	0.722749	-0.503758	0.344662	0.923533	0.604256	1.41151
PCOS	Actinomyces	Weighted median	10	0.041797	0.0629862	0.506952	-0.0816558	0.16525	1.04268	0.921589	1.17969
PCOS	Actinomyces	Inverse variance weighted	10	0.0032249	0.0487524	0.94726	-0.0923298	0.0987796	1.00323	0.911804	1.10382
PCOS	Actinomyces	Simple mode	10	0.0709083	0.101137	0.500956	-0.127319	0.269136	1.07348	0.880452	1.30883
PCOS	Actinomyces	Weighted mode	10	0.0740386	0.0948075	0.454889	-0.111784	0.259861	1.07685	0.894237	1.29675
PCOS	Candidatus Soleaferrea	MR Egger	10	0.353641	0.238813	0.176926	-0.114432	0.821713	1.42424	0.891872	2.27439
PCOS	Candidatus Soleaferrea	Weighted median	10	-0.0118309	0.0746347	0.87405	-0.158115	0.134453	0.988239	0.853752	1.14391
PCOS	Candidatus Soleaferrea	Inverse variance weighted	10	-0.048732	0.0538511	0.365498	-0.15428	0.0568162	0.952436	0.857032	1.05846
PCOS	Candidatus Soleaferrea	Simple mode	10	0.0170104	0.12128	0.891546	-0.220698	0.254719	1.01716	0.801959	1.2901
PCOS	Candidatus Soleaferrea	Weighted mode	10	0.0209207	0.111301	0.855074	-0.197229	0.23907	1.02114	0.821003	1.27007
PCOS	Dorea	MR Egger	10	-0.25709	0.141995	0.107799	-0.5354	0.0212205	0.773299	0.585435	1.02145
PCOS	Dorea	Weighted median	10	0.00171088	0.0411934	0.966871	-0.0790281	0.0824499	1.00171	0.924014	1.08594
PCOS	Dorea	Inverse variance weighted	10	0.00235093	0.0319879	0.941413	-0.0603454	0.0650473	1.00235	0.941439	1.06721
PCOS	Dorea	Simple mode	10	0.0294483	0.0771597	0.711573	-0.121785	0.180681	1.02989	0.885339	1.19803
PCOS	Dorea	Weighted mode	10	0.0122462	0.0743491	0.872811	-0.133478	0.15797	1.01232	0.875047	1.17113
PCOS	RuminococcaceaeUCG005	MR Egger	10	0.0294562	0.148344	0.847555	-0.261298	0.32021	1.02989	0.770052	1.37742
PCOS	RuminococcaceaeUCG005	Weighted median	10	-0.0207337	0.0449732	0.644781	-0.108881	0.0674137	0.97948	0.896837	1.06974
PCOS	RuminococcaceaeUCG005	Inverse variance weighted	10	0.0204571	0.0334121	0.540362	-0.0450306	0.0859448	1.02067	0.955968	1.08975
PCOS	RuminococcaceaeUCG005	Simple mode	10	-0.0406965	0.073038	0.590979	-0.183851	0.102458	0.96012	0.83206	1.10789
PCOS	RuminococcaceaeUCG005	Weighted mode	10	-0.0406965	0.0744937	0.598134	-0.186704	0.105311	0.96012	0.829689	1.11106
PCOS	RuminococcaceaeUCG011	MR Egger	10	-0.167866	0.309561	0.602406	-0.774606	0.438875	0.845467	0.460885	1.55096
PCOS	RuminococcaceaeUCG011	Weighted median	10	-0.0606423	0.0875204	0.488376	-0.232182	0.110898	0.94116	0.792802	1.11728
PCOS	RuminococcaceaeUCG011	Inverse variance weighted	10	-0.0824506	0.0697244	0.236999	-0.21911	0.0542092	0.920857	0.803233	1.05571
PCOS	RuminococcaceaeUCG011	Simple mode	10	-0.0358764	0.142764	0.807227	-0.315693	0.243941	0.96476	0.729283	1.27627
PCOS	RuminococcaceaeUCG011	Weighted mode	10	-0.0423647	0.130784	0.753393	-0.298702	0.213972	0.95852	0.741781	1.23859
PCOS	Streptococcus	MR Egger	10	-0.278725	0.185046	0.170425	-0.641415	0.0839647	0.756748	0.526547	1.08759
PCOS	Streptococcus	Weighted median	10	-0.00135925	0.0470733	0.976964	-0.0936229	0.0909044	0.998642	0.910626	1.09516
PCOS	Streptococcus	Inverse variance weighted	10	-0.0355591	0.0435532	0.414242	-0.120923	0.0498052	0.965066	0.886102	1.05107
PCOS	Streptococcus	Simple mode	10	0.0540019	0.0835975	0.534418	-0.109849	0.217853	1.05549	0.895969	1.2434
PCOS	Streptococcus	Weighted mode	10	0.0592966	0.0792652	0.473507	-0.0960633	0.214656	1.06109	0.908407	1.23944
