# Supplementary material for: The association between gut microbiome and PCOS: evidence from meta-analysis and two-sample mendelian randomization
Source: Front Microbiol. 2023 Jul 24;14:1203902. doi: 10.3389/fmicb.2023.1203902 (PMC10405626; doi:10.3389/fmicb.2023.1203902)
Supplement: Supplementary file 2 [file Table_2.XLSX]

## Sheet: Table S3 Characteristics
Characteristics of the observational studies included in the systematic review
Author	Year	country	type of specimen	definite of PCOS	study design	group	population	age	microbiome assessment method
Qi	2019	China	Fecal samples	Rotterdam criteria	Cross-sectional	PCOS/HC	50/43	20-40	Whole-genome shotgun sequencing
Insenser	2018	Spain	Fecal samples	Rotterdam criteria	Cross-sectional	PCOS/HC	15/16	18-34	16S rRNA gene V4 regions
Zhang	2019	China	Fecal samples	Rotterdam criteria	Cohort	PCOS/HC	38/26	27.6±3.8/ 26.7±2.0	16S rRNA gene V3-V4 region
Jobira	2020	America	Fecal samples	NIH	Prospective, case-control cross-- sectional study	PO/CO	37/21	16.1 ± 0.3/ 14.5 ± 0.4	16S rRNA gene V3-V4 region
Torres	2018	Poland	Fecal samples	Rotterdam criteria	Cross-sectional study	PCOS/PCOM Only/HC	73/42/48	22-36	16S rRNA gene V4 regions
Liu	2017	China	Fecal samples	Rotterdam criteria	Cross-sectional study	PO/PN/CO/CN	21/12/6/9	29.3 ± 6.5/ 25.5 ± 4.3/33.0 ± 5.4/32.2 ± 5.9	16S rRNA gene V3-V4 region
Zhou	2020	China	Fecal samples	Rotterdam criteria	Cross-sectional study	PO/PN/CO/CN	30/30/11/30	26.9 ± 4.9/25.1 ± 4.3/25.3 ± 1.6/22.1 ± 1.6	16S rRNA gene V3-V4 region
Zhu	2021	China	Fecal samples	Rotterdam criteria	Cross-sectional study	PCOS/HC	54/33	18-35	16S rRNA gene V3-V4 region
Zhou	2020	China	Fecal samples	Rotterdam criteria	Cross-sectional study	Obese PCOS/Obese control	18 / 15	16-35	16S rRNA gene V3-V4 region
Yu	2022	China	Fecal samples	Rotterdam criteria	Cross-sectional study	PCOS/HC	20/20	18-40	16S rRNA gene V3-V4 region
Mammadova	2021	Turkey	Fecal samples	Rotterdam criteria	Cross-sectional study	PCOS/HC	24/22	18-25	16S rRNA gene V3-V4 region
Kreete	2020	Finland	Fecal samples	questionnaire	Prospective, case–control study	PCOS/HC	102/201	31-46	16S rRNA gene V3-V4 region
Lindheim	2017	Austria	Fecal samples	Rotterdam criteria	Cross-sectional study	PCOS/HC	24/19	18-premenopausal	16S rRNA gene V1-V2 region
Liang	2020	China	Fecal samples	Rotterdam criteria	Cross-sectional study	PCOS/HC	20/20	18-40	16S rRNA gene V4 region
He	2021	China	Fecal samples	Rotterdam criteria	Cross-sectional study	PCOS -IR/PCOS-NIR/HC	14/12/10	18-35	16S rRNA gene V3-V4 region
Hassan	2022	India	Fecal samples	Rotterdam criteria	Cross-sectional study	PCOS/HC	20/20	16-25	16S rRNA gene V3-V4 region
Eyupoglu	2020	Turkey	Fecal samples	Rotterdam criteria	Prospective, case–control study	PCOS/HC	17/15	18-27	16S rRNA gene V3-V4 region
Dong	2021	China	Fecal samples	Rotterdam criteria	Cross-sectional study	PCOS/HC	45/37	18-40	16S rDNA full-length assembly sequencing technology
Chu	2020	China	Fecal samples	Rotterdam criteria	Cross-sectional study	PCOS/HC	14/14	20-35	Shotgun metagenomic sequencing
Chen	2021	China	Fecal samples	Rotterdam criteria	Cross-sectional study	PCOS/HC	148/38	25-35	16S rRNA gene V3-V4 region
Abbreviations: (PCOS) polycystic ovary syndrome, (HC)healthy control,(PO) obese PCOS, (PN) non-obese PCOS, (CO) obese control, (CN) non-obese control, (PCOS-IR) PCOS with insulin resistance, (PCOS-NIR) PCOS without insulin resistance, (PCOM) polycystic ovarian morphology

## Sheet: Table S4 AHRQ
Agency for Healthcare Research and Quality (AHRQ) evaluation criteria for assessing the quality of included cross-sectional studies
Author	Year	Define the source of information (survey, record review)	List inclusion and exclusion criteria for exposed and unexposed subjects	Indicate time period used for identifying patients	Indicate whether or not subjects were consectutive if not population-based	Indicate if evaluators of subjective components of study were masked to other aspects of the status of the participants	Describle any assessments undertaken for quality assurance purposes (e.g., test/retest of primary outcome measurements)	Explain any patient exclusions from analysis	Describle how confounding was assessed and/or controlled	If applicable, explain how missing data were handled in the analysis	Summarize patient response rates and completeness of data collection	Clarify what follow-up, if any, was expected and the percentage of patients for which incomplete data of follow-up was obtained	Total
Liu	2017	1	1	1	0	1	0	1	1	0	1	0	7
Qi	2019	1	1	1	1	1	0	1	1	0	1	1	9
Insenser	2018	1	1	0	0	1	0	1	1	0	1	0	6
Jobira	2020	1	1	1	0	1	0	1	1	0	1	0	7
Zhu	2021	1	1	1	0	1	0	1	1	0	1	0	7
Torres	2018	1	1	0	0	1	0	1	1	0	1	0	6
Zhu	2021	1	1	1	0	1	0	1	1	0	1	0	7
Zhou	2020	1	1	1	0	1	0	1	1	0	1	0	7
Yu	2022	1	1	1	0	1	0	1	1	0	1	0	7
Mammadova	2021	1	1	1	0	0	0	1	1	0	1	0	6
Lindheim	2017	1	1	1	0	1	1	1	1	1	1	1	10
Liang	2020	1	1	1	0	1	0	1	1	0	1	0	7
He	2021	1	1	1	0	1	0	1	1	0	1	0	7
Hassan	2022	1	1	1	0	1	0	1	1	1	1	1	9
Dong	2021	1	1	0	0	1	0	1	1	1	1	1	9
Chu	2020	1	1	1	0	1	0	1	1	1	1	0	8
Chen	2021	1	1	1	0	1	0	1	1	0	1	0	6
An item would be scored ‘0’ if it was answered ‘NO’ or ‘UNCLEAR’; if it was answered ‘YES’, then the item scored ‘1’.

## Sheet: Table S5 NOS
Newcastle–Ottawa Scale for assessing the quality of cohort studies in meta-analysis
	Year	Selection				Comparability	Outcome			score
Author		Representativeness of the exposed cohort	Selection of the non exposed cohort	Ascertainment of exposure	Demonstration that outcome of interest was not present at start of study	Comparability of cohorts on the basis of the design or analysis	Assessment of outcome	Was follow-up long enough for outcomes to occur	Adequacy of follow up of cohorts
Kreete	2020	1	1	1	1	2	1	1	1	11
Eyupoglu	2020	1	1	1	1	1	1	0	1	9
Zhang	2019	1	1	1	1	1	1	1	1	10
A study can be awarded a maximum of one point for each numbered item within the Selection and Outcome categories and a maximum of two points can be given for Comparability.

## Sheet: Table S6 phylum
Summary of phylum taxa in PCOS patients compared to healthy controls in the included observational studies
phylum
Taxa	Increased	Decreased
Tenericutes		Zhou2020,Yu2022,Lindheim2017
Fusobacteria	Zhou2020,Yu2022
Firmicutes		Yu2022
Bacteroidetes		Yu2022,Jobira2020
Actinobacteria	Jobira2020	Yu2022
Gemmatimonadetes		Yu2022
Proteobacteria	Yu2022,Mammadova2021
Verrucomicrobia	Yu2022
Acidobacteria	Yu2022
Cyanobacteria	Yu2022
Gammaproteobacteria	Mammadova2021

## Sheet: Table S7 order
Summary of order taxa in PCOS patients compared to healthy controls in the included observational studies
order
Taxa	Increased	Decreased
Bacillales	Mammadova2021
ML615J-28		Lindheim2017

## Sheet: Table S8 family
Summary of family taxa in PCOS patients compared to healthy controls in the included observational studies
family
Taxa	Increased	Decreased
Ruminococcaceae	Eyupoglu2020	Zhu2021,Liu2017
Bacteroidaceae		Zhu2021,Jobira2020
Eubacterium_coprostanoligenes_group		Zhu2021
Oscillospiraceae		Zhu2021
Rikenellaceae		Zhu2021
norank_o:Clostridia_UCG-014		Zhu2021
Christensenellaceae		Zhu2021.Dong2021
Akkermansiaceae, Muribaculaceae		Zhu2021
Tannerellaceae		Zhu2021
Marinifilaceae		Zhu2021
norank_o:RF39		Zhu2021
UCG-010		Zhu2021
Peptococcaceae		Zhu2021
Oxalobacteraceae		Zhu2021
unclassified_o:Oscillospirales		Zhu2021
norank_o:Clostridia_vadinBB60_group		Zhu2021
unclassified_o:Coriobacteriales D		Zhu2021
efluviitaleaceae		Zhu2021
Campylobacteraceae		Zhu2021
Enterobacteriaceae	Zhu2021,Mammadova2021
Streptococcaceae	Zhu2021
Actinomycetaceae	Zhu2021
Carnobacteriaceae	Zhu2021
Leuconostocaceae	Zhu2021
Megamonas	Yu2022
Parsutterella	Yu2022
Faecalibacterium		Yu2022
Bacteroides		Yu2022
Escherichia-Shigella		Yu2022
Subdoligranulum		Yu2022
Prevotella_9		Yu2022
Agathobacter		Yu2022
Roseburia		Yu2022
Bifidobacterium		Yu2022
Romboutsia		Yu2022
Blautia		Yu2022
Lachnospira		Yu2022
Lysinibacillus		Yu2022
Lachnoclostridium		Yu2022
Akkermansia		Yu2022
Dialister		Yu2022
Phascolarctobacterium		Yu2022
Erysipelotrichaceae	Mammadova2021
Planococcaceae	Mammadova2021
S24-7		Lindheim2017
Bifidobacteriaceae	Hassan2022
Peptococcaceae		Hassan2022
Lactobacillaceae	Jobira2020
Streptococcaceae	Jobira2020
Porphyromonadaceae		Jobira2020

## Sheet: Table S9 genus
Summary of genus taxa in PCOS patients compared to healthy controls in the included observational studies
genus
Taxa	Increased	Decreased
Subdoligranulum		Zhou2020,Chen2021
Ruminococcaceae_UCG-002		Zhou2020,Chen2021
Eubacterium]_eligens_group		Zhou2020
Alistipes		Zhou2020,Liu2017
Ruminococcaceae_UCG-005		Zhou2020
Ruminococcaceae_UCG-014		Zhou2020
Lachnospiraceae_ND3007_group		Zhou2020
Odoribacter		Zhou2020
Ruminococcaceae_UCG-003		Zhou2020
Coprococcus_3		Zhou2020
norank_f_Ruminococcaceae		Zhou2020
Butyricimonas		Zhou2020
CAG-56		Zhou2020
Ruminiclostridium_6		Zhou2020
norank_o_Mollicutes_RF39		Zhou2020
Coprococcus_1		Zhou2020
Holdemanella		Zhou2020
Lachnoclostridium	Zhou2020
Fusobacterium	Zhou2020
Tyzzerella_4	Zhou2020
Gemmules	Mammadova2021
Parabacteroides distasonis	Liang2020
Bacteroides fragilis	Liang2020
Escherichia coli	Liang2020
Sarcina	Hassan2022
Megasphaera	Hassan2022
Bifidobacterium	Hassan2022
Collinsella	Hassan2022
Paraprevotella	Hassan2022
Escherichia	Chen2021,Zhang2019, Liu2017
Shigella	Chen2021,Zhang2019, Liu2017
Gemalla	Chen2021
Granulicatella	Chen2021
Prevotella_2	Chen2021
Romboutsia	Chen2021
Ruminococcus gnavus	Chen2021
Alloprevotella		Chen2021
Coprobacillus		Chen2021
Lactococcus		Chen2021
Maihella		Chen2021
Ruminococcus_1		Chen2021
Ruminococcus gauvreauii		Chen2021
Slackia		Chen2021
Catenibacterium	Insenser2018
Kandleria	Insenser2018
Clostridium	Zhang2019
Oscillibacter	Zhang2019
Faecalibacterium		Zhang2019,Chen2021
Ruminococcus		Liu2017
Blautia		Zhang2019
Lachnospira		Zhang2019
Oribacterium	Insenser2018
Lactobacillus	Zhang2019,Jobira2020
Streptococcus	Liu2017
Finegoldia	Jobira2020
Bacteroides	Qi2019,Zhang2019,Liu2017	Jobira2020
Prevotella	Jobira2020
Parabacteroides	Zhang2019	Jobira2020
Akkermansia		Liu2017
Ruminococcus gnavus_group	Chen2021
Dorea		Chen2021
Eubacterium coprostanoligenes_group		Chen2021
Eubacterium ventriosum_group		Chen2021
Fusicatenibacter		Chen2021
gut_metagenomeun_o_Rhodospirillales		Chen2021
Lachnospiraceae_FCS020_group		Chen2021
Lachnospiraceae_UCG.008		Chen2021
Mailhella		Chen2021
Marvinbryantia		Chen2021
Prevotella_9		Chen2021
Prevotellaceae_NK3B31_group		Chen2021
Ruminococcaceae_UCG.004		Chen2021
Ruminococcaceae_UCG.014		Chen2021
Ruminococcus gauvreauii_group		Chen2021
un_f_un_o_Rhodospirillales		Chen2021

## Sheet: Table S10species
Summary of species taxa in PCOS patients compared to healthy controls in the included observational studies
species
Taxa	Increased	Decreased
Ruminococcus gnavus	Dong2021
Prevotella stercorea	Dong2021
Dialister succinatiphilus	Dong2021
Bacteroides fragilis	Dong2021,Chu2020
Parabacteroides merdae	Chu2020
Faecalibacterium prausnitzii	Torres2018	Chu2020,Zhang2019
Ruminococcus bromii		Torres2018
Blautia spp.	Torres2018
Roseburia spp.		Torres2018
Anaerococcus spp.		Torres2018
Bacteroides coprophilus	Torres2018
Porphyromonas spp.	Torres2018
Prevotella copri	Zhang2019
Odoribacter spp.		Torres2018
Bifidobacterium sp.		Zhang2019
Collinsella aerofaciens	Zhang2019
